# Supplementary material for: Multifractality in stride-to-stride variations reveals that walking involves more movement tuning and adjusting than running
Source: Front Netw Physiol. 2023 Oct 19;3:1294545. doi: 10.3389/fnetp.2023.1294545 (PMC10621042; doi:10.3389/fnetp.2023.1294545)
Supplement: Supplementary file 1 [file DataSheet1.CSV]

Participant	P1	P1	P1	P1	P2	P2	P2	P2	P3	P3	P3	P3	P4	P4	P4	P4	P5	P5	P5	P5	P6	P6	P6	P6	P7	P7	P7	P7	P8	P8	P8	P8
Surface	Overground	Overground	Treadmill	Treadmill	Overground	Overground	Treadmill	Treadmill	Overground	Overground	Treadmill	Treadmill	Overground	Overground	Treadmill	Treadmill	Overground	Overground	Treadmill	Treadmill	Overground	Overground	Treadmill	Treadmill	Overground	Overground	Treadmill	Treadmill	Overground	Overground	Treadmill	Treadmill
Locomotion mode	Running	Walking	Running	Walking	Running	Walking	Running	Walking	Running	Walking	Running	Walking	Running	Walking	Running	Walking	Running	Walking	Running	Walking	Running	Walking	Running	Walking	Running	Walking	Running	Walking	Running	Walking	Running	Walking
	0.842709756	1.182285961	0.783517573	1.071170811	0.74094074	1.15113218	0.75703686	1.035863193	0.770017602	1.219151267	0.799094463	1.11945917	0.731075377	1.021843992	0.743536889	1.141266817	0.771575291	1.179689812	0.790267559	1.047286246	0.734190755	1.106478429	0.825055947	1.164112922	0.687979314	1.003151724	0.66253706	1.00990171	0.785075262	1.084670782	0.791306018	1.082593864
Unit = seconds	0.819344421	1.165151381	0.787152181	1.07220927	0.746652267	1.078959256	0.765344535	0.999517116	0.768979143	1.145939884	0.799094463	1.253420425	0.697325448	1.118420711	0.738863822	1.321439512	0.748209956	1.129843764	0.762748386	1.061824677	0.732633066	1.133997601	0.727959999	1.182285961	0.666690897	1.014574777	0.676037031	1.015613236	0.775209899	1.0727285	0.792344478	1.094016917
	0.801171382	1.163074463	0.807402138	1.0727285	0.722767702	1.058709299	0.735229214	0.981344078	0.785594492	1.281978057	0.811036746	1.126209156	0.688498544	0.997440198	0.749248415	1.150612951	0.730036917	1.19890131	0.780402195	1.061824677	0.718094635	1.173459056	0.783517573	1.173459056	0.657863993	0.936171097	0.672402424	1.023401681	0.772094521	1.049363165	0.797017545	1.097651524
	0.798056004	1.165151381	0.802729071	1.049882394	0.724325391	1.121016859	0.760152238	0.995363279	0.765863765	1.134516831	0.807921368	1.170343678	0.708229271	1.055074691	0.735229214	1.414381623	0.730036917	1.157882166	0.771056061	1.073766959	0.717056175	1.114786103	0.814152124	1.034824734	0.665133208	0.954863365	0.670325505	1.007824791	0.768459913	1.056113151	0.792344478	1.114266874
	0.796498315	1.124651467	0.791306018	1.08830539	0.715498486	1.13659375	0.762229157	0.905536546	0.779363736	1.19890131	0.814671354	1.102324591	0.695767759	1.081555404	0.748729185	1.336497173	0.722767702	1.173978286	0.77261375	1.077401567	0.72640231	1.13659375	0.7419792	1.124132237	0.670844735	0.995363279	0.672402424	1.00990171	0.793382937	1.114266874	0.80428676	1.118939941
	0.810517516	1.149574491	0.797536774	1.043132409	0.708229271	1.113747644	0.734190755	1.056113151	0.783517573	1.061305447	0.800652152	1.060266988	0.695248529	1.123613008	0.738344592	1.272631923	0.735748444	1.141266817	0.763267616	1.052997773	0.737306133	1.13607452	0.755998401	1.10388228	0.667729357	1.004709413	0.667210127	1.052478543	0.778844506	1.021324763	0.798056004	1.075843878
	0.794421396	1.138151439	0.793382937	1.097651524	0.704594663	1.075843878	0.754959941	1.008344021	0.776767588	1.24667044	0.795979085	1.143862965	0.707190812	1.034824734	0.738344592	1.129843764	0.730556147	1.187997487	0.765344535	1.055593921	0.729517688	1.184882109	0.786632951	1.094016917	0.672921653	0.955901824	0.667210127	0.998478657	0.785075262	1.068055433	0.806363679	1.109074577
	0.814152124	1.160997544	0.779882966	1.0254786	0.718094635	1.083632323	0.75755609	0.971997944	0.78870987	1.144901424	0.800652152	1.075324648	0.704075434	1.133997601	0.752883023	1.409708556	0.758594549	1.127247615	0.765863765	1.084151553	0.716017716	1.062343907	0.783517573	1.19838208	0.67811395	0.983420997	0.668248586	1.038978571	0.776248358	1.05663238	0.802209841	1.106997658
	0.813632894	1.1199784	0.785075262	1.059747758	0.697844678	1.097651524	0.752363793	0.996401738	0.771575291	1.115824563	0.813113665	1.232132009	0.695248529	1.08882462	0.744575348	1.294958799	0.7419792	1.157882166	0.767940683	1.037940112	0.721729242	1.081036175	0.777806047	1.098689984	0.671883194	0.963690269	0.673960113	0.973555633	0.775729128	1.089863079	0.799094463	1.065978514
	0.812594435	1.147497573	0.795979085	1.097651524	0.718613864	1.118939941	0.747690726	0.994844049	0.792344478	1.141786046	0.808440598	1.128805304	0.692133151	1.094536146	0.746652267	1.308978	0.748729185	1.137632209	0.765344535	1.080516945	0.723286932	1.130362993	0.768459913	1.173459056	0.676556261	0.976671011	0.667729357	0.998997887	0.769498372	1.064940055	0.774690669	1.077401567
	0.809998287	1.123613008	0.810517516	1.055074691	0.707710041	1.102843821	0.751844563	0.968882566	0.792344478	1.096093835	0.808959827	1.115824563	0.691613922	1.113747644	0.736786903	1.308458771	0.72536385	1.090382309	0.760671468	1.04157472	0.733671525	1.145939884	0.778844506	1.147497573	0.673440883	1.005228643	0.669287046	0.998478657	0.764825305	1.048324705	0.799094463	1.101805362
	0.813632894	1.145420654	0.77313298	1.071170811	0.717575405	1.069613122	0.751844563	1.004709413	0.785075262	1.235247387	0.795459856	1.080516945	0.69421007	1.087266931	0.738344592	1.254978114	0.745613807	1.128286075	0.766902224	1.076882337	0.718613864	1.065459285	0.768979143	1.179170583	0.670844735	0.980305619	0.668767816	1.047805476	0.767940683	1.056113151	0.799094463	1.085709242
	0.819344421	1.099728443	0.817267502	1.059228529	0.708748501	1.036901653	0.745094578	0.925786503	0.786632951	1.153209099	0.799613693	1.055074691	0.698883137	1.050920854	0.7419792	1.166189841	0.761190697	1.203055147	0.764825305	1.05715161	0.732633066	1.13555529	0.719652324	1.078440026	0.683306247	1.04157472	0.674479342	0.990690212	0.763267616	1.061305447	0.783517573	1.13607452
	0.802729071	1.112189955	0.795459856	1.075324648	0.718613864	1.105439969	0.749767645	1.049363165	0.777286817	1.075324648	0.801171382	1.11945917	0.695767759	1.090382309	0.736786903	1.324035661	0.75651763	1.100247673	0.766902224	1.07220927	0.737306133	1.083113093	0.800652152	1.190593635	0.668248586	0.959536432	0.66201783	1.017690155	0.758075319	1.036382423	0.80428676	1.04105549
	0.813632894	1.144901424	0.797536774	1.036382423	0.720690783	1.15217064	0.753402252	0.998997887	0.787671411	1.121536089	0.80376753	1.234208928	0.716536946	1.105439969	0.734190755	1.092459227	0.765863765	1.05715161	0.782998344	1.101286132	0.722767702	1.1199784	0.739902281	1.079478486	0.681229328	0.97770947	0.669806275	1.002113265	0.780921425	1.071690041	0.807402138	1.076363108
	0.816748272	1.141786046	0.781959884	1.059747758	0.718094635	1.087266931	0.755479171	0.982901767	0.784556033	1.216555119	0.807402138	1.234208928	0.697325448	1.080516945	0.739902281	1.276266531	0.772094521	1.188516717	0.760152238	1.049882394	0.739383051	1.11945917	0.813632894	1.184882109	0.665652438	1.023401681	0.656825534	0.992247901	0.762229157	1.042613179	0.806363679	1.082074634
	0.816229043	1.127247615	0.784556033	1.049882394	0.711344649	1.134516831	0.748729185	0.927344192	0.795979085	1.05767084	0.809998287	1.127247615	0.707710041	1.141786046	0.742498429	1.24615121	0.759113779	1.114786103	0.761190697	1.069093892	0.738344592	1.159439855	0.728998458	1.116343792	0.679152409	0.949671068	0.665652438	1.047805476	0.784556033	1.023401681	0.80376753	1.097651524
	0.824017488	1.109593807	0.80428676	1.089343849	0.711344649	1.096613065	0.752883023	1.0254786	0.786113722	1.226939712	0.816748272	1.089863079	0.713940797	1.08882462	0.74145997	1.449689241	0.753921482	1.100766902	0.774171439	1.083632323	0.751325334	1.094536146	0.801171382	1.109074577	0.670844735	0.996920968	0.67759472	1.001074805	0.77365221	1.003151724	0.800652152	1.114266874
	0.813632894	1.140228357	0.775209899	1.035343964	0.706671582	1.127247615	0.750806104	1.016651696	0.791825248	1.161516774	0.815709813	1.153209099	0.705113893	1.097132295	0.748729185	1.250824277	0.758075319	1.159439855	0.762229157	1.052997773	0.734190755	1.084670782	0.780402195	1.223824334	0.680190869	0.987055604	0.673960113	1.003670954	0.7892291	1.068574663	0.80376753	1.111151496
	0.815709813	1.144382195	0.814671354	1.090901538	0.710825419	1.075843878	0.751844563	0.994844049	0.801690612	1.16774753	0.782479114	1.172939826	0.687979314	1.068055433	0.746133037	1.146459113	0.772094521	1.140747587	0.762229157	1.095055376	0.729517688	1.110113036	0.768459913	1.13555529	0.675517802	0.932536489	0.672402424	0.990690212	0.783517573	1.055593921	0.806363679	1.137112979
	0.821940569	1.140747587	0.786632951	1.077920797	0.712902338	1.100247673	0.752883023	0.992767131	0.785075262	1.037940112	0.811555976	1.1199784	0.70926773	1.070132352	0.748729185	1.267958856	0.753921482	1.112709185	0.764306076	1.04053626	0.752363793	1.122055319	0.732633066	1.082593864	0.671363964	0.991209442	0.671883194	1.069093892	0.774690669	1.054036232	0.785594492	1.098170754
	0.811036746	1.155286018	0.807402138	1.077401567	0.711863879	1.069613122	0.746133037	0.986017145	0.786113722	1.23005509	0.812594435	1.100247673	0.714460027	1.049363165	0.734709984	1.321958742	0.770017602	1.118939941	0.775729128	1.048843935	0.753402252	1.096093835	0.761709927	1.179170583	0.676037031	0.944478771	0.668767816	1.019767074	0.778844506	1.052997773	0.798056004	1.051440083
	0.817786732	1.171382137	0.801171382	1.067016974	0.712902338	1.132959142	0.748729185	0.910728843	0.778325277	1.161516774	0.802209841	1.114266874	0.696806218	1.110113036	0.747690726	1.24667044	0.780402195	1.106997658	0.767940683	1.014055547	0.753921482	1.121016859	0.800132923	1.0727285	0.665652438	0.986536375	0.664094749	1.019767074	0.771056061	1.089343849	0.811036746	1.124132237
	0.821940569	1.137112979	0.774690669	1.060786218	0.711863879	1.05715161	0.735748444	1.05663238	0.791825248	1.178651353	0.80376753	1.1672283	0.710825419	1.068055433	0.7419792	1.236805076	0.753921482	1.169305219	0.764825305	1.061305447	0.763786846	1.114786103	0.759113779	1.187478257	0.677075491	0.958497972	0.671883194	1.022363222	0.789748329	1.073766959	0.80376753	1.116343792
	0.832844392	1.140228357	0.78819064	1.084151553	0.72536385	1.110632266	0.742498429	1.001074805	0.78870987	1.178132123	0.80480599	1.13659375	0.704594663	1.064940055	0.750806104	1.128805304	0.77313298	1.11945917	0.777286817	1.02599783	0.736267673	1.131920682	0.778325277	1.040017031	0.669806275	1.00886325	0.669806275	1.017170925	0.778844506	1.093497687	0.805844449	1.083113093
	0.828690555	1.158920625	0.818825191	1.027036289	0.72588308	1.02599783	0.735748444	1.003151724	0.782479114	1.124132237	0.807921368	1.05767084	0.710825419	1.085190012	0.744575348	1.240439684	0.765344535	1.082593864	0.763267616	1.066497744	0.739902281	1.050920854	0.755479171	1.157362936	0.676037031	0.953305676	0.665652438	1.011459399	0.778844506	1.046247787	0.80376753	1.110632266
	0.825055947	1.149574491	0.792344478	1.127766845	0.72640231	1.117901481	0.748729185	0.974594092	0.77261375	1.15217064	0.818825191	1.116343792	0.703556204	1.068055433	0.745613807	1.284054976	0.748729185	1.163593692	0.776767588	1.065978514	0.763786846	1.099209213	0.750806104	1.082593864	0.674479342	0.955382594	0.666171668	1.013536318	0.755479171	1.032228586	0.808959827	1.103363051
	0.821421339	1.155805247	0.787152181	1.039497801	0.734709984	1.067016974	0.735229214	1.012497858	0.783517573	1.150093721	0.796498315	1.13555529	0.700440826	1.113228414	0.730036917	1.418535461	0.767940683	1.109593807	0.777286817	1.064940055	0.74094074	1.115824563	0.764306076	1.15165141	0.682267788	0.958497972	0.674998572	1.053517002	0.775729128	1.0254786	0.802209841	1.105439969
	0.840113607	1.126209156	0.787152181	1.054036232	0.728998458	1.048324705	0.748209956	0.974074863	0.779882966	1.106478429	0.787152181	1.248228129	0.706152352	1.131401453	0.734190755	1.258093492	0.751844563	1.12049763	0.765344535	1.039497801	0.746652267	1.107516888	0.747690726	1.04053626	0.67759472	1.008344021	0.664613979	1.016132466	0.770017602	1.053517002	0.806882909	1.140747587
	0.809998287	1.150093721	0.793902167	1.075324648	0.718094635	1.067016974	0.75755609	0.951228757	0.775729128	1.132959142	0.818305961	1.123093778	0.717056175	1.016651696	0.720171553	1.156843707	0.75703686	1.168785989	0.763786846	1.028593978	0.753921482	1.123093778	0.762229157	1.110113036	0.692133151	0.952267216	0.664094749	1.002113265	0.784556033	1.069613122	0.80532522	1.069093892
	0.826094406	1.140747587	0.771056061	1.106478429	0.708229271	1.08778616	0.763267616	1.055074691	0.786113722	1.114786103	0.809998287	1.079478486	0.722767702	1.046247787	0.730556147	1.201497458	0.74145997	1.103363051	0.761709927	1.074805419	0.755998401	1.066497744	0.809998287	1.220708956	0.687460084	0.99380559	0.670844735	1.022882452	0.784036803	1.055074691	0.793902167	1.098170754
	0.822459799	1.103363051	0.791306018	1.040017031	0.714979257	1.069613122	0.736786903	1.003151724	0.787152181	1.045209327	0.824536717	1.046767016	0.714460027	1.05767084	0.727440769	1.23057432	0.753921482	1.156324477	0.774690669	1.053517002	0.736786903	1.092978457	0.759633008	1.028593978	0.692652381	1.017690155	0.668767816	1.00938248	0.761709927	1.10492074	0.803248301	1.102324591
	0.81986365	1.145939884	0.790786789	1.123093778	0.718094635	1.049363165	0.74145997	0.998478657	0.785075262	1.195785932	0.798056004	1.239401224	0.711863879	1.098689984	0.727440769	1.415420083	0.758594549	1.15217064	0.746652267	1.069613122	0.753402252	1.118420711	0.755479171	1.186959028	0.69369084	1.005228643	0.66201783	1.054555462	0.755998401	1.002113265	0.800132923	1.082074634
	0.811036746	1.095055376	0.775209899	1.026517059	0.713421568	1.051440083	0.742498429	1.013017088	0.790267559	1.13659375	0.818825191	1.051440083	0.717056175	1.117382252	0.734709984	1.195785932	0.751844563	1.142305276	0.766902224	1.046247787	0.749767645	1.109593807	0.722248472	1.068574663	0.687979314	0.995882509	0.668248586	1.02599783	0.746133037	1.068574663	0.789748329	1.110113036
	0.830248244	1.145420654	0.809479057	1.060266988	0.730556147	1.077401567	0.751844563	1.000555576	0.789748329	1.131920682	0.800652152	1.19942054	0.722248472	1.059747758	0.729517688	1.194747473	0.760152238	1.148536032	0.782479114	1.079997715	0.751844563	1.126728386	0.780921425	1.139709128	0.683825477	1.065978514	0.664613979	0.985497915	0.77313298	1.070651581	0.813113665	1.095574606
	0.840632837	1.122574548	0.795979085	1.082074634	0.727959999	1.08778616	0.74145997	1.030151667	0.802209841	1.051440083	0.795979085	1.161516774	0.707190812	1.081036175	0.72588308	1.16670907	0.762229157	1.156843707	0.766382994	1.07220927	0.751325334	1.098689984	0.768459913	1.090382309	0.689537003	1.038978571	0.669287046	1.055593921	0.783517573	1.052478543	0.813113665	1.071170811
	0.831805933	1.138670668	0.794940626	1.036382423	0.727959999	1.092459227	0.755479171	0.997440198	0.784556033	1.185920568	0.80428676	1.138151439	0.718094635	1.099728443	0.737306133	1.168785989	0.766382994	1.112709185	0.761709927	1.063382366	0.798056004	1.144901424	0.781440655	1.024440141	0.677075491	1.04157472	0.67811395	1.035343964	0.777806047	1.084151553	0.813113665	1.091939998
	0.824536717	1.133997601	0.806363679	1.064940055	0.720690783	1.086747701	0.737825362	1.027555519	0.7892291	1.12049763	0.822979028	1.110113036	0.716536946	1.006786332	0.730036917	1.188516717	0.766902224	1.117382252	0.767421454	1.083113093	0.765863765	1.127766845	0.760152238	1.070132352	0.685383166	0.969921025	0.670844735	1.017690155	0.748209956	1.062343907	0.800132923	1.152689869
	0.812594435	1.134516831	0.807921368	1.121016859	0.724325391	1.08882462	0.759113779	0.992767131	0.793382937	1.139709128	0.794421396	1.140228357	0.708748501	1.090382309	0.737306133	1.18280519	0.775729128	1.128286075	0.775729128	1.075843878	0.746133037	1.097651524	0.811036746	1.10388228	0.684863936	0.956421054	0.66253706	1.030151667	0.793902167	1.014055547	0.811555976	1.030151667
	0.838036689	1.113747644	0.782998344	1.047286246	0.714460027	1.099728443	0.743536889	1.020805533	0.777286817	1.051440083	0.795979085	1.127766845	0.701479285	1.102324591	0.72536385	1.244074291	0.749248415	1.143862965	0.761190697	1.030670897	0.7419792	1.091420768	0.740421511	1.132439912	0.680190869	1.034305504	0.671363964	1.015094007	0.793382937	1.08830539	0.775209899	1.054036232
	0.826094406	1.118939941	0.771056061	1.060786218	0.718094635	1.108555347	0.737825362	1.011978629	0.808440598	1.108555347	0.797017545	1.086747701	0.719652324	1.110632266	0.732633066	1.241478143	0.750286874	1.117382252	0.767421454	1.082074634	0.732633066	1.140228357	0.77313298	1.085190012	0.691094692	1.106478429	0.674998572	1.030151667	0.775209899	1.071170811	0.796498315	1.089863079
	0.828171325	1.146978343	0.80480599	1.065978514	0.721729242	1.062343907	0.746652267	0.992247901	0.77261375	1.191112865	0.807402138	1.172939826	0.701998515	1.115305333	0.732633066	1.181247501	0.753921482	1.148016802	0.783517573	1.085709242	0.75651763	1.098170754	0.754959941	1.18332442	0.69369084	1.031190126	0.666171668	1.00990171	0.772094521	1.044690098	0.80428676	1.126728386
	0.829209784	1.117382252	0.779363736	1.102843821	0.712383108	1.096093835	0.74094074	1.013017088	0.782998344	1.064940055	0.794421396	1.129843764	0.710825419	1.076363108	0.728998458	1.190074406	0.753402252	1.055593921	0.775729128	1.028074748	0.739383051	1.105959199	0.793902167	1.141266817	0.67759472	0.996920968	0.668767816	1.074286189	0.774171439	1.080516945	0.796498315	1.069093892
	0.818825191	1.132439912	0.810517516	1.050401624	0.706152352	1.069093892	0.746652267	1.021324763	0.777286817	1.098689984	0.801171382	1.162036003	0.705113893	1.157362936	0.738863822	1.177093664	0.732113836	1.173459056	0.777286817	1.073766959	0.748209956	1.077920797	0.714979257	1.0727285	0.685383166	0.970440255	0.673960113	0.984459456	0.776248358	1.028074748	0.806363679	1.150612951
	0.827652095	1.123093778	0.787671411	1.037420882	0.723806161	1.044170868	0.748729185	1.023920911	0.784556033	1.138151439	0.794940626	1.038459342	0.712902338	1.12049763	0.727440769	1.177612894	0.750286874	1.149055262	0.758075319	1.047805476	0.753921482	1.086747701	0.752363793	1.137112979	0.680710098	0.954863365	0.669287046	1.022882452	0.785075262	1.049882394	0.809998287	1.10440151
	0.818305961	1.112709185	0.798575234	1.103363051	0.712902338	1.099728443	0.746133037	0.995363279	0.790786789	1.117382252	0.798575234	1.229016631	0.728479228	1.145420654	0.742498429	1.10388228	0.753921482	1.161516774	0.783517573	1.037940112	0.754440712	1.128805304	0.754440712	1.147497573	0.692652381	1.045728557	0.676556261	0.967844106	0.785594492	1.043132409	0.792344478	1.060266988
	0.832325162	1.110632266	0.797017545	1.048843935	0.718613864	1.094536146	0.731594606	1.015613236	0.782998344	1.157362936	0.792344478	1.100247673	0.714979257	1.125170697	0.734190755	1.161516774	0.770017602	1.123093778	0.791825248	1.074286189	0.748729185	1.13659375	0.762229157	1.097132295	0.67759472	0.964728728	0.668248586	1.036382423	0.767421454	1.052478543	0.80532522	1.141266817
	0.843228985	1.134516831	0.798056004	1.062343907	0.718613864	1.066497744	0.749248415	1.019247844	0.786632951	1.124132237	0.792344478	1.149574491	0.718094635	1.094536146	0.732633066	1.170343678	0.736267673	1.156324477	0.775729128	1.045728557	0.743536889	1.12049763	0.785075262	1.129843764	0.67863318	1.067016974	0.672402424	1.039497801	0.765863765	1.111670725	0.778325277	1.069093892
	0.82090211	1.135036061	0.793382937	1.069093892	0.713421568	1.061824677	0.751844563	1.007824791	0.786113722	1.060266988	0.801690612	1.1199784	0.700440826	1.113747644	0.739383051	1.170862908	0.752883023	1.133478371	0.765344535	1.094536146	0.748209956	1.163074463	0.749248415	1.176055204	0.684863936	0.973555633	0.676037031	0.992767131	0.75755609	1.047286246	0.798575234	1.059747758
	0.805844449	1.092978457	0.807402138	1.075324648	0.723806161	1.100766902	0.736267673	0.939805704	0.787671411	1.169824448	0.795979085	1.078440026	0.711344649	1.155805247	0.722248472	1.204612836	0.748729185	1.145939884	0.772094521	1.058709299	0.740421511	1.192670554	0.780921425	1.154766788	0.688498544	0.965247958	0.674479342	1.028074748	0.783517573	1.045728557	0.786113722	1.149574491
	0.813632894	1.125689926	0.795979085	1.046767016	0.708748501	1.078440026	0.737306133	1.064420825	0.787671411	1.094536146	0.806363679	1.186959028	0.712383108	1.139189898	0.732113836	1.163074463	0.751325334	1.10440151	0.75703686	1.059228529	0.735748444	1.069093892	0.779363736	1.114786103	0.676556261	1.065459285	0.670844735	0.953824905	0.774690669	1.079997715	0.786113722	1.059228529
	0.82038288	1.125170697	0.798575234	1.116343792	0.71030619	1.00938248	0.746652267	0.980305619	0.779882966	1.125689926	0.795979085	1.122574548	0.714460027	1.13607452	0.729517688	1.150093721	0.739902281	1.162036003	0.77313298	1.087266931	0.751325334	1.091420768	0.714979257	1.131920682	0.683306247	1.034824734	0.673960113	0.998478657	0.771056061	1.012497858	0.781959884	1.12049763
	0.828690555	1.114266874	0.799613693	1.04105549	0.720690783	1.096093835	0.743536889	0.991728671	0.771575291	1.111670725	0.799613693	1.126209156	0.70926773	1.086228471	0.720690783	1.131401453	0.737825362	1.127247615	0.767421454	1.094016917	0.7419792	1.148016802	0.760671468	1.121536089	0.677075491	1.004709413	0.660460141	1.011978629	0.787671411	1.055593921	0.780921425	1.092978457
	0.82090211	1.106478429	0.809998287	1.058190069	0.714979257	1.085709242	0.72536385	1.04053626	0.790786789	1.124132237	0.805844449	1.129324534	0.712902338	1.077401567	0.718613864	1.223824334	0.779882966	1.148536032	0.774171439	1.053517002	0.735748444	1.157882166	0.78870987	1.081555404	0.681748558	0.996920968	0.660979371	0.958497972	0.768979143	1.040017031	0.793382937	1.063382366
	0.812594435	1.111670725	0.802209841	1.069613122	0.714979257	1.094016917	0.74145997	0.992767131	0.779363736	1.121536089	0.806882909	1.154247558	0.714460027	1.110113036	0.713940797	1.208247444	0.759633008	1.117382252	0.759633008	1.068574663	0.737825362	1.048843935	0.811555976	1.146978343	0.679671639	1.060786218	0.665652438	1.021843992	0.787152181	1.089863079	0.798056004	1.162036003
	0.817786732	1.135036061	0.80428676	1.066497744	0.718613864	1.063901596	0.746652267	0.919555747	0.781959884	1.163593692	0.797017545	1.035863193	0.702517745	1.050401624	0.734709984	1.145939884	0.759113779	1.113228414	0.763786846	1.078959256	0.745094578	1.177093664	0.72536385	1.15165141	0.690056233	0.992247901	0.666690897	1.046767016	0.779882966	1.033267045	0.798056004	1.017170925
	0.821421339	1.173459056	0.802209841	1.023401681	0.706152352	1.079997715	0.739383051	1.084151553	0.787152181	1.132439912	0.806882909	1.19890131	0.704075434	1.037940112	0.733152295	1.127247615	0.760671468	1.178132123	0.766902224	1.067536203	0.738344592	1.054036232	0.806882909	1.129843764	0.686421625	0.94707492	0.674479342	1.046247787	0.761709927	1.02599783	0.781959884	1.137632209
	0.827132866	1.134516831	0.796498315	1.05663238	0.711344649	1.133478371	0.721210013	1.018728614	0.787152181	1.150093721	0.80480599	1.156324477	0.699402367	1.08778616	0.754959941	1.124132237	0.746133037	1.022363222	0.75703686	1.079997715	0.748729185	1.141266817	0.734709984	1.092459227	0.684863936	1.05715161	0.675517802	1.002632494	0.767421454	0.988094064	0.787152181	1.055593921
	0.826094406	1.16774753	0.786113722	1.075324648	0.712902338	1.05715161	0.762229157	1.021843992	0.778325277	1.118939941	0.800132923	1.12049763	0.707190812	1.021324763	0.705633123	1.127766845	0.767421454	1.213439741	0.771575291	1.040017031	0.737825362	1.150093721	0.746133037	1.084670782	0.690575462	0.97874793	0.670325505	1.032747815	0.779882966	0.991728671	0.793382937	1.084151553
	0.814152124	1.149055262	0.791825248	1.049363165	0.715498486	1.109074577	0.747690726	1.014055547	0.770536832	1.086747701	0.798575234	1.050401624	0.705113893	1.126209156	0.732113836	1.128286075	0.765344535	1.150093721	0.753921482	1.066497744	0.744056118	1.08778616	0.762229157	1.125689926	0.686421625	1.006267102	0.674998572	0.982901767	0.770536832	1.0727285	0.806363679	1.097651524
	0.814152124	1.162036003	0.806363679	1.064420825	0.714460027	1.069613122	0.761190697	1.008344021	0.781959884	1.097651524	0.790786789	1.209285903	0.688498544	1.070132352	0.72536385	1.123613008	0.752363793	1.051440083	0.75755609	1.063901596	0.737825362	1.144901424	0.817267502	1.024440141	0.684863936	1.035343964	0.675517802	1.030151667	0.780921425	1.061305447	0.786113722	1.135036061
	0.816229043	1.139189898	0.797536774	1.086228471	0.716017716	1.074805419	0.737306133	1.017690155	0.781440655	1.121016859	0.799094463	1.164632152	0.702517745	1.10492074	0.737306133	1.117901481	0.754440712	1.209805133	0.762229157	1.07324773	0.745094578	1.173459056	0.719133094	1.10492074	0.684863936	1.034824734	0.665133208	1.019247844	0.792863707	0.974074863	0.780921425	1.035343964
	0.828690555	1.156324477	0.806882909	1.054555462	0.716017716	1.085190012	0.743536889	1.036382423	0.775209899	1.091420768	0.800132923	1.134516831	0.711863879	1.08882462	0.734709984	1.224862794	0.778325277	1.113228414	0.766382994	1.05715161	0.758075319	1.073766959	0.75703686	1.056113151	0.683306247	1.058190069	0.666171668	1.000036346	0.786632951	1.097651524	0.811036746	1.122055319
	0.838555918	1.178651353	0.809998287	1.044690098	0.705633123	1.13555529	0.742498429	1.018728614	0.777806047	1.173978286	0.7892291	1.168266759	0.699402367	1.082074634	0.735748444	1.144382195	0.744056118	1.13607452	0.764306076	1.068574663	0.736267673	1.15217064	0.770536832	1.099728443	0.680190869	0.995882509	0.66253706	1.05715161	0.763267616	1.032747815	0.790786789	1.149055262
	0.821421339	1.132959142	0.793382937	1.065459285	0.730036917	1.076363108	0.737825362	1.013017088	0.791306018	1.099728443	0.799094463	1.123093778	0.711863879	1.074286189	0.735229214	1.128286075	0.766382994	1.125170697	0.758075319	1.094016917	0.747690726	1.194747473	0.765863765	1.12049763	0.669806275	1.054036232	0.673440883	0.982382537	0.769498372	1.04105549	0.771056061	1.046247787
	0.828171325	1.145420654	0.794940626	1.056113151	0.714460027	1.076363108	0.745613807	1.030151667	0.789748329	1.068574663	0.7892291	1.146459113	0.707190812	1.066497744	0.728479228	1.156843707	0.768979143	1.125689926	0.778325277	1.064420825	0.751844563	1.154766788	0.789748329	1.042093949	0.687460084	1.037420882	0.666690897	1.004190183	0.77313298	1.05715161	0.808959827	1.097132295
	0.832325162	1.163074463	0.797536774	1.07220927	0.713421568	1.086747701	0.721210013	1.015613236	0.78870987	1.130362993	0.80428676	1.139709128	0.713421568	1.052997773	0.729517688	1.165151381	0.754959941	1.10440151	0.758075319	1.062343907	0.737825362	1.108555347	0.748729185	1.103363051	0.684344706	1.00886325	0.657863993	1.021324763	0.776248358	1.016132466	0.790267559	1.115305333
	0.822979028	1.158401396	0.813113665	1.059228529	0.715498486	1.124132237	0.752883023	0.964728728	0.797017545	1.149055262	0.802209841	1.122574548	0.712902338	1.067016974	0.733152295	1.146978343	0.75703686	1.121016859	0.752883023	1.05767084	0.743536889	1.147497573	0.762229157	1.068055433	0.6947293	1.074805419	0.674479342	0.996401738	0.780402195	1.019767074	0.812075205	1.087266931
	0.840632837	1.176574434	0.774690669	1.084151553	0.730036917	1.033786275	0.747690726	1.094016917	0.787671411	1.139709128	0.795979085	1.218112808	0.714979257	1.153728329	0.723806161	1.144901424	0.769498372	1.051959313	0.761709927	1.061824677	0.75703686	1.234728157	0.768459913	1.086747701	0.674479342	1.049363165	0.666171668	0.979267159	0.778844506	1.036382423	0.802729071	1.181766731
	0.836479	1.129843764	0.799613693	1.065459285	0.724844621	1.061824677	0.739902281	1.00990171	0.783517573	1.208247444	0.799094463	1.156324477	0.714460027	1.081555404	0.730036917	1.118420711	0.761190697	1.130362993	0.776248358	1.113747644	0.731594606	1.047286246	0.798056004	1.086747701	0.657863993	0.967844106	0.666171668	1.003151724	0.785075262	1.044170868	0.78870987	1.014055547
	0.825575177	1.156843707	0.797017545	1.087266931	0.732633066	1.073766959	0.739902281	1.000036346	0.791825248	1.165151381	0.800132923	1.143862965	0.714460027	1.062343907	0.706152352	1.180209042	0.753402252	1.137112979	0.787152181	1.128805304	0.751844563	1.172939826	0.706152352	1.156324477	0.655787074	1.042093949	0.666690897	1.030151667	0.766382994	1.04157472	0.806363679	1.077920797
	0.816748272	1.141266817	0.7892291	1.095574606	0.714979257	1.049363165	0.739902281	1.037940112	0.786113722	1.103363051	0.787671411	1.117382252	0.701998515	1.062863136	0.727959999	1.182285961	0.781959884	1.032747815	0.770017602	1.101286132	0.752363793	1.156843707	0.795979085	1.04053626	0.66253706	0.951228757	0.670844735	0.9782287	0.778325277	1.020286303	0.80428676	1.085709242
	0.812075205	1.158401396	0.798575234	1.068574663	0.72536385	1.117382252	0.731594606	1.023920911	0.777286817	1.187997487	0.80532522	1.147497573	0.71030619	1.078959256	0.71030619	1.210843592	0.775209899	1.100766902	0.763786846	1.036382423	0.758075319	1.145420654	0.761190697	1.097132295	0.67811395	1.011459399	0.667210127	1.038978571	0.746652267	1.017170925	0.787152181	1.124132237
	0.830248244	1.18280519	0.795459856	1.070132352	0.716536946	1.07220927	0.72588308	1.020286303	0.78870987	1.130362993	0.795459856	1.142305276	0.700960056	1.108555347	0.733671525	1.179689812	0.750806104	1.209285903	0.769498372	1.071690041	0.740421511	1.18332442	0.786632951	1.138151439	0.650075548	1.047286246	0.671883194	0.983420997	0.764825305	1.029113208	0.780402195	1.076882337
	0.824017488	1.093497687	0.801171382	1.087266931	0.716017716	1.086228471	0.746133037	0.992247901	0.783517573	1.109074577	0.798575234	1.23005509	0.710825419	1.132439912	0.732633066	1.178651353	0.750806104	1.115824563	0.755479171	1.090901538	0.745094578	1.194228243	0.728998458	1.116863022	0.673960113	0.991728671	0.665133208	1.029113208	0.765344535	1.055074691	0.774690669	1.086747701
	0.821421339	1.144382195	0.794940626	1.076363108	0.731075377	1.084670782	0.739383051	0.952267216	0.774690669	1.154247558	0.790267559	1.108555347	0.70926773	1.111670725	0.738863822	1.15217064	0.763267616	1.128805304	0.77365221	1.124132237	0.752363793	1.053517002	0.778325277	1.048324705	0.665652438	1.010940169	0.66253706	1.005228643	0.786113722	1.011978629	0.778325277	1.076363108
	0.817786732	1.137112979	0.781440655	1.089343849	0.720690783	1.051959313	0.732113836	1.092459227	0.786632951	1.149055262	0.801690612	1.114786103	0.712383108	1.103363051	0.735229214	1.085709242	0.759633008	1.096093835	0.764825305	1.08830539	0.744575348	1.175016745	0.796498315	1.168785989	0.67759472	1.053517002	0.663575519	1.00886325	0.770017602	1.019767074	0.795459856	1.098689984
	0.828171325	1.147497573	0.785075262	1.049882394	0.712902338	1.054036232	0.750806104	1.000036346	0.780402195	1.109074577	0.783517573	1.13659375	0.714460027	1.064940055	0.704594663	1.210843592	0.780402195	1.135036061	0.762748386	1.071690041	0.731594606	1.110632266	0.771575291	1.052478543	0.676556261	0.987574834	0.668767816	1.002113265	0.765863765	1.045728557	0.800132923	1.089343849
	0.824017488	1.144382195	0.791825248	1.079478486	0.723286932	1.079478486	0.740421511	0.992767131	0.778325277	1.130362993	0.789748329	1.177612894	0.717575405	1.077920797	0.743536889	1.078440026	0.736267673	1.150093721	0.764825305	1.065978514	0.739383051	1.18332442	0.77365221	1.061824677	0.674998572	1.030151667	0.671883194	1.049882394	0.786113722	1.018728614	0.805844449	1.116863022
	0.826613636	1.130362993	0.808440598	1.055593921	0.723286932	1.079478486	0.749248415	1.029113208	0.782998344	1.091420768	0.80376753	1.134516831	0.703556204	1.049363165	0.703036974	1.058190069	0.747171496	1.121536089	0.75755609	1.075324648	0.752883023	1.158920625	0.776767588	1.127766845	0.669806275	0.965247958	0.673440883	1.046767016	0.776248358	1.026517059	0.80376753	1.111670725
	0.843748215	1.144382195	0.77313298	1.050401624	0.727440769	1.055074691	0.738344592	1.00886325	0.777806047	1.048324705	0.785594492	1.138670668	0.728479228	1.077401567	0.701479285	1.070132352	0.761709927	1.107516888	0.758594549	1.062343907	0.751844563	1.210843592	0.774171439	1.05715161	0.674998572	1.070651581	0.670325505	1.00938248	0.768459913	1.036382423	0.798056004	1.069613122
	0.831805933	1.1199784	0.796498315	1.05715161	0.734709984	1.092978457	0.753921482	1.026517059	0.78819064	1.18332442	0.790786789	1.16670907	0.708748501	1.060266988	0.735748444	1.180209042	0.739902281	1.139189898	0.77261375	1.059228529	0.744575348	1.156843707	0.771056061	1.122055319	0.679671639	0.949671068	0.666690897	1.019767074	0.764306076	1.031190126	0.798056004	1.102843821
	0.803248301	1.160997544	0.78870987	1.08882462	0.744575348	1.085709242	0.760152238	0.991728671	0.791306018	1.135036061	0.802729071	1.116343792	0.723806161	1.122055319	0.733671525	1.155286018	0.75703686	1.069613122	0.753402252	1.084670782	0.760152238	1.138151439	0.75703686	1.087266931	0.686421625	1.046247787	0.666690897	1.015094007	0.774171439	1.038978571	0.796498315	1.076363108
	0.825575177	1.122055319	0.800652152	1.067536203	0.738863822	1.129324534	0.745094578	1.040017031	0.785075262	1.145939884	0.785594492	1.158401396	0.705633123	1.076882337	0.732633066	1.164632152	0.764306076	1.181247501	0.768459913	1.047805476	0.754440712	1.156324477	0.779882966	1.107516888	0.680190869	1.04157472	0.674479342	1.022363222	0.77365221	1.055593921	0.776248358	1.098170754
	0.816229043	1.125689926	0.779882966	1.073766959	0.736267673	1.089343849	0.751844563	0.995363279	0.775209899	1.125689926	0.798575234	1.226939712	0.711863879	1.068574663	0.7419792	1.193709013	0.754440712	1.15113218	0.763786846	1.08778616	0.760152238	1.193709013	0.768979143	1.123093778	0.668248586	1.016651696	0.666171668	1.038978571	0.751325334	1.033786275	0.790267559	1.075324648
	0.806882909	1.133478371	0.80480599	1.062343907	0.730036917	1.094536146	0.740421511	1.034305504	0.769498372	1.074805419	0.787671411	1.130362993	0.713421568	1.115305333	0.732113836	1.211362822	0.762229157	1.132439912	0.776767588	1.077920797	0.745613807	1.142305276	0.755998401	1.060786218	0.692133151	1.00990171	0.664094749	1.020286303	0.785594492	1.049882394	0.78819064	1.125689926
	0.833882851	1.144901424	0.785075262	1.075843878	0.736786903	1.109593807	0.752363793	0.973036403	0.782479114	1.171382137	0.802729071	1.137632209	0.703556204	1.063901596	0.746133037	1.210324363	0.744575348	1.11945917	0.777286817	1.075324648	0.755998401	1.18280519	0.77365221	1.170862908	0.675517802	0.988613293	0.667210127	1.007305561	0.753402252	0.985497915	0.781959884	1.063382366
	0.819344421	1.147497573	0.778325277	1.095055376	0.736267673	1.051959313	0.745613807	1.028593978	0.779882966	1.075843878	0.80428676	1.12049763	0.719652324	1.097651524	0.736267673	1.126209156	0.755479171	1.11945917	0.766382994	1.085190012	0.752883023	1.128805304	0.728479228	1.078959256	0.680710098	1.000036346	0.673440883	1.018209385	0.765344535	1.039497801	0.7892291	1.067536203
	0.819344421	1.150612951	0.80376753	1.048324705	0.732633066	1.153728329	0.742498429	1.022363222	0.786113722	1.205132066	0.809998287	1.149055262	0.698363907	1.076882337	0.749767645	1.149055262	0.739383051	1.122574548	0.768979143	1.102843821	0.760152238	1.156843707	0.790786789	1.161516774	0.689537003	1.014574777	0.671363964	1.050920854	0.786113722	1.109074577	0.808959827	1.127247615
	0.83595977	1.144382195	0.780921425	1.100766902	0.734709984	1.084151553	0.7419792	0.975113322	0.785594492	1.138151439	0.80428676	1.170862908	0.697325448	1.116343792	0.724325391	1.146459113	0.772094521	1.115824563	0.754440712	1.020805533	0.7419792	1.180728272	0.722248472	1.076882337	0.690575462	1.058190069	0.672402424	1.013536318	0.776767588	1.027036289	0.794421396	1.014574777
	0.815709813	1.142305276	0.780402195	1.068574663	0.74145997	1.064420825	0.745613807	1.066497744	0.778844506	1.111670725	0.812075205	1.126728386	0.696806218	1.054555462	0.736786903	1.193709013	0.763267616	1.139709128	0.77365221	1.12049763	0.735748444	1.18280519	0.801690612	1.102324591	0.692133151	0.981344078	0.650594778	1.046767016	0.754959941	1.050920854	0.784036803	1.074286189
	0.829209784	1.154247558	0.786632951	1.105439969	0.734709984	1.102843821	0.739902281	1.010940169	0.771575291	1.114786103	0.80532522	1.142305276	0.70978696	1.032228586	0.738863822	1.252381966	0.77261375	1.106997658	0.768979143	1.02495937	0.765344535	1.238881995	0.75755609	1.155805247	0.67759472	1.078440026	0.66305629	0.987055604	0.759633008	1.050920854	0.80480599	1.093497687
	0.823498258	1.150612951	0.806363679	1.069093892	0.734190755	1.105959199	0.746652267	0.9782287	0.763267616	1.092978457	0.811036746	1.152689869	0.702517745	1.102324591	0.70978696	1.164112922	0.749248415	1.158920625	0.763267616	1.111670725	0.75651763	1.124651467	0.738344592	1.125689926	0.669287046	0.973036403	0.672402424	1.047286246	0.778844506	1.00886325	0.803248301	1.079997715
	0.834402081	1.157882166	0.792863707	1.030670897	0.74145997	1.059747758	0.74094074	0.997959427	0.774171439	1.152689869	0.814152124	1.131401453	0.700960056	1.067016974	0.739902281	1.181247501	0.774690669	1.115824563	0.764306076	1.033267045	0.748729185	1.15217064	0.75755609	1.132959142	0.677075491	1.069613122	0.67863318	0.96213258	0.774171439	1.017690155	0.783517573	1.153209099
	0.828690555	1.123613008	0.778325277	1.106478429	0.749767645	1.079997715	0.753921482	1.010940169	0.784556033	1.052997773	0.812075205	1.1199784	0.704075434	1.085190012	0.742498429	1.194228243	0.762229157	1.132959142	0.751844563	1.050920854	0.759113779	1.155286018	0.698363907	1.053517002	0.676037031	0.998997887	0.667210127	0.970959485	0.782479114	1.058190069	0.784036803	1.04053626
	0.836998229	1.148536032	0.802209841	1.054555462	0.739902281	1.068574663	0.739902281	1.018209385	0.783517573	1.173459056	0.800132923	1.155805247	0.716017716	1.07324773	0.70978696	1.208766674	0.746652267	1.110113036	0.747171496	1.086228471	0.752363793	1.171382137	0.75703686	1.162036003	0.681229328	1.04157472	0.671363964	1.010940169	0.781440655	1.027036289	0.786113722	1.08882462
	0.839594378	1.148536032	0.779882966	1.075324648	0.740421511	1.084670782	0.730556147	1.015613236	0.785594492	1.122574548	0.807402138	1.200978229	0.719652324	1.039497801	0.738863822	1.186959028	0.75651763	1.137112979	0.745094578	1.045728557	0.752363793	1.152689869	0.808440598	1.063382366	0.681229328	1.047286246	0.655787074	1.00990171	0.758075319	1.045209327	0.789748329	1.109593807
	0.826613636	1.140747587	0.80376753	1.073766959	0.743536889	1.070132352	0.758075319	1.002113265	0.779882966	1.147497573	0.813113665	1.182285961	0.731075377	1.063901596	0.747171496	1.152689869	0.749248415	1.054036232	0.785075262	1.087266931	0.748729185	1.109593807	0.749767645	1.131920682	0.684344706	0.986536375	0.66305629	0.981863308	0.771056061	1.061305447	0.781440655	1.097132295
	0.840632837	1.13607452	0.785075262	1.105439969	0.729517688	1.066497744	0.75651763	0.96161335	0.787671411	1.140228357	0.80376753	1.163074463	0.708229271	1.055593921	0.737825362	1.202535918	0.760671468	1.165151381	0.777286817	1.083113093	0.764825305	1.16774753	0.767421454	1.177093664	0.684344706	1.047805476	0.665652438	1.00938248	0.75755609	1.061824677	0.784556033	1.07220927
	0.831805933	1.138151439	0.793382937	1.033786275	0.744575348	1.11945917	0.733671525	1.023401681	0.78870987	1.073766959	0.802729071	1.127766845	0.717575405	1.080516945	0.726921539	1.196305162	0.755479171	1.139709128	0.766382994	1.0727285	0.755998401	1.144901424	0.755998401	1.079478486	0.676556261	0.963171039	0.66305629	1.030670897	0.774171439	0.994844049	0.778844506	1.112189955
	0.81986365	1.155805247	0.793902167	1.110113036	0.737306133	1.079478486	0.75703686	0.998997887	0.777806047	1.128286075	0.808440598	1.137632209	0.704594663	1.050401624	0.739902281	1.228497401	0.759113779	1.127766845	0.755998401	1.083632323	0.75703686	1.213439741	0.729517688	1.180209042	0.689537003	1.089863079	0.664094749	0.961094121	0.7892291	1.070132352	0.80532522	1.154247558
	0.830248244	1.143862965	0.791306018	1.051440083	0.74094074	1.097651524	0.763786846	1.029113208	0.770017602	1.219670497	0.80428676	1.143343735	0.708748501	1.075843878	0.750806104	1.216035889	0.781440655	1.117901481	0.770017602	1.05663238	0.761190697	1.152689869	0.754959941	1.083632323	0.693171611	0.96213258	0.666690897	1.043651638	0.790786789	1.101805362	0.781440655	1.08830539
	0.829729014	1.148016802	0.798575234	1.060786218	0.736267673	1.082593864	0.749248415	0.992767131	0.77313298	1.142305276	0.800132923	1.108036118	0.690056233	1.075843878	0.721210013	1.203574377	0.753402252	1.084670782	0.764825305	1.064420825	0.749248415	1.16670907	0.779363736	1.125170697	0.680190869	1.077920797	0.673440883	0.988613293	0.780402195	1.018209385	0.790267559	1.046247787
	0.843748215	1.113747644	0.790267559	1.067536203	0.747171496	1.067536203	0.750806104	1.035343964	0.776767588	1.146978343	0.812075205	1.149055262	0.688498544	1.019767074	0.738344592	1.137632209	0.751325334	1.149574491	0.776248358	1.05767084	0.746133037	1.176574434	0.739383051	1.138670668	0.688498544	1.070132352	0.663575519	1.05767084	0.769498372	1.074286189	0.791825248	1.112189955
	0.837517459	1.153209099	0.797017545	1.097132295	0.727959999	1.106478429	0.746133037	1.015094007	0.789748329	1.08882462	0.807921368	1.131920682	0.698363907	1.113228414	0.724844621	1.196824391	0.760152238	1.082593864	0.755998401	1.069093892	0.763267616	1.168785989	0.787152181	1.116863022	0.681229328	0.982901767	0.666171668	0.998997887	0.785594492	1.071690041	0.787671411	1.083113093
	0.832325162	1.15113218	0.813632894	1.044690098	0.7419792	1.063901596	0.744575348	1.019767074	0.797017545	1.140747587	0.821940569	1.110113036	0.697844678	1.08882462	0.730556147	1.212920511	0.761709927	1.1199784	0.745094578	1.032228586	0.761190697	1.197343621	0.731594606	1.187478257	0.682787017	1.023401681	0.659421682	1.045728557	0.768459913	1.07220927	0.793382937	1.143862965
	0.829729014	1.131401453	0.778325277	1.089863079	0.719133094	1.112189955	0.743017659	1.006786332	0.771056061	1.18280519	0.811036746	1.13659375	0.701998515	1.102324591	0.711344649	1.21499743	0.774171439	1.108036118	0.781440655	1.063901596	0.758594549	1.108036118	0.753921482	1.103363051	0.684863936	1.024440141	0.655787074	1.008344021	0.77313298	1.075843878	0.80376753	1.061305447
	0.833363622	1.168785989	0.794421396	1.065459285	0.730556147	1.063382366	0.745613807	1.015094007	0.787671411	1.089863079	0.808440598	1.069613122	0.707710041	1.110632266	0.719133094	1.280939598	0.760152238	1.122055319	0.77365221	1.05715161	0.75651763	1.162555233	0.745094578	1.07220927	0.671883194	1.097132295	0.665133208	1.031709356	0.770017602	1.031190126	0.800652152	1.137112979
	0.815709813	1.184362879	0.791825248	1.027555519	0.721210013	1.113228414	0.744575348	1.022363222	0.793902167	1.195785932	0.807921368	1.239920454	0.703036974	1.102843821	0.72588308	1.170343678	0.766382994	1.099728443	0.758075319	1.042613179	0.754440712	1.197862851	0.763267616	1.112709185	0.684863936	1.001074805	0.655267845	1.035343964	0.763267616	1.026517059	0.782998344	1.079997715
	0.841671296	1.194228243	0.779363736	1.08778616	0.717056175	1.070651581	0.743017659	0.96265181	0.785075262	1.149574491	0.796498315	1.130882223	0.698883137	1.096613065	0.713421568	1.239920454	0.749248415	1.100766902	0.764825305	1.055593921	0.751844563	1.194228243	0.766902224	1.145939884	0.690056233	1.035343964	0.670325505	1.028074748	0.780921425	1.048843935	0.770536832	1.15113218
	0.826613636	1.155286018	0.80532522	1.036901653	0.722767702	1.068055433	0.747171496	1.032228586	0.775729128	1.131401453	0.803248301	1.121536089	0.701998515	1.095055376	0.717056175	1.125170697	0.752883023	1.110632266	0.745613807	1.05715161	0.754440712	1.133997601	0.830767473	1.132959142	0.680710098	0.985497915	0.666171668	0.965247958	0.765863765	1.023401681	0.787671411	1.055593921
	0.828171325	1.123613008	0.779882966	1.064420825	0.727440769	1.084670782	0.730556147	1.081036175	0.781959884	1.131401453	0.798575234	1.161516774	0.702517745	1.107516888	0.72536385	1.137112979	0.75703686	1.086228471	0.750806104	1.068574663	0.753402252	1.192670554	0.760152238	1.129324534	0.682787017	1.064940055	0.665133208	1.004709413	0.782998344	1.026517059	0.763786846	1.111151496
	0.836998229	1.149574491	0.791825248	1.076363108	0.727959999	1.060786218	0.747690726	1.035343964	0.763786846	1.118420711	0.795459856	1.096093835	0.698883137	1.077920797	0.716536946	1.173459056	0.738863822	1.118420711	0.739902281	1.053517002	0.763267616	1.176055204	0.710825419	1.223305105	0.665652438	0.956421054	0.669806275	1.040017031	0.766902224	1.060786218	0.798056004	1.132959142
	0.826613636	1.092978457	0.808959827	1.044170868	0.720690783	1.094536146	0.752883023	1.007305561	0.783517573	1.122055319	0.793902167	1.154247558	0.703556204	1.082074634	0.711344649	1.361939427	0.753921482	1.114786103	0.780402195	1.053517002	0.766382994	1.211882052	0.753921482	1.086747701	0.676556261	1.035863193	0.659421682	1.02495937	0.777286817	1.000555576	0.80532522	1.074286189
	0.839075148	1.144382195	0.812594435	1.0727285	0.724844621	1.084670782	0.746652267	0.997440198	0.777806047	1.063382366	0.798575234	1.162555233	0.707710041	1.07220927	0.718094635	1.075324648	0.759633008	1.113228414	0.753402252	1.00886325	0.766382994	1.173459056	0.776248358	1.15113218	0.657863993	1.042613179	0.663575519	1.000555576	0.77313298	1.051959313	0.792863707	1.081036175
	0.83544054	1.143862965	0.781440655	1.065459285	0.705633123	1.084670782	0.758075319	1.011978629	0.777806047	1.205132066	0.811555976	1.133997601	0.700440826	1.089343849	0.723286932	1.234728157	0.767940683	1.113228414	0.780921425	1.127766845	0.760152238	1.162036003	0.780402195	1.135036061	0.669287046	0.990690212	0.663575519	1.007305561	0.768459913	1.062343907	0.769498372	1.128286075
	0.832325162	1.144901424	0.7892291	1.060266988	0.720690783	1.058709299	0.749767645	0.983940226	0.775209899	1.112189955	0.801690612	1.149055262	0.689017773	1.05767084	0.72640231	1.176055204	0.750286874	1.098170754	0.774171439	1.106997658	0.75703686	1.158920625	0.82090211	1.140747587	0.670325505	0.984459456	0.673440883	1.001074805	0.766902224	1.048843935	0.792863707	1.069093892
	0.832844392	1.149055262	0.795459856	1.096093835	0.714460027	1.042093949	0.747690726	1.021843992	0.782479114	1.163074463	0.80376753	1.15217064	0.701998515	1.111670725	0.715498486	1.187997487	0.762748386	1.126728386	0.758075319	1.029632437	0.742498429	1.185920568	0.754440712	1.111670725	0.673440883	1.002113265	0.656825534	1.016651696	0.764306076	1.000036346	0.784556033	1.085709242
	0.827652095	1.13555529	0.796498315	1.097132295	0.720171553	1.043132409	0.732113836	1.021324763	0.771575291	1.058709299	0.802209841	1.121536089	0.700440826	1.079997715	0.734190755	1.192670554	0.743536889	1.180728272	0.747690726	1.016651696	0.742498429	1.121536089	0.770536832	1.177612894	0.669806275	1.039497801	0.670325505	1.011459399	0.769498372	1.081555404	0.777806047	1.111670725
	0.833363622	1.125170697	0.794421396	1.038459342	0.713421568	1.10388228	0.736786903	0.939805704	0.781440655	1.200458999	0.806363679	1.13659375	0.69369084	1.082593864	0.72640231	1.200458999	0.744056118	1.129324534	0.760671468	1.070132352	0.753921482	1.158401396	0.781959884	1.117382252	0.66305629	1.022363222	0.676556261	1.013536318	0.771056061	1.05767084	0.807921368	1.046247787
	0.833363622	1.126728386	0.795979085	1.075324648	0.707710041	1.098689984	0.746652267	1.047805476	0.783517573	1.097132295	0.811555976	1.106997658	0.705113893	1.065978514	0.715498486	1.175016745	0.748729185	1.131920682	0.782998344	1.0727285	0.750286874	1.154766788	0.75651763	1.101286132	0.66201783	1.029113208	0.672402424	1.021324763	0.758594549	0.987055604	0.768459913	1.078440026
	0.826094406	1.164112922	0.80376753	1.100247673	0.712383108	1.071690041	0.736267673	1.007305561	0.779882966	1.229535861	0.7892291	1.089343849	0.718094635	1.141786046	0.737306133	1.334420254	0.735748444	1.106997658	0.763786846	1.060786218	0.75703686	1.166189841	0.719652324	1.186439798	0.680710098	0.996401738	0.660979371	0.992767131	0.753402252	1.112189955	0.786632951	1.129843764
	0.830248244	1.114786103	0.787671411	1.091939998	0.703556204	1.082593864	0.745094578	1.030670897	0.774690669	1.149055262	0.803248301	1.221228186	0.718094635	1.047805476	0.723286932	1.244593521	0.738863822	1.100766902	0.767940683	1.080516945	0.748209956	1.133997601	0.80428676	1.079997715	0.674998572	0.979267159	0.667729357	0.979267159	0.759113779	1.05663238	0.77365221	1.059747758
	0.833363622	1.152689869	0.790786789	1.065978514	0.714979257	1.081036175	0.738863822	0.999517116	0.783517573	1.154247558	0.796498315	1.132439912	0.699921596	1.111151496	0.727959999	1.247189669	0.733671525	1.117382252	0.772094521	1.061824677	0.744575348	1.146459113	0.75651763	1.118939941	0.682787017	1.126209156	0.670325505	1.07324773	0.77261375	1.061305447	0.782479114	1.101286132
	0.827652095	1.129843764	0.797536774	1.081036175	0.720690783	1.10388228	0.732113836	0.999517116	0.782998344	1.054555462	0.813632894	1.110113036	0.712383108	1.035343964	0.720171553	1.297035718	0.748209956	1.147497573	0.755998401	1.029113208	0.761709927	1.171901367	0.720690783	1.142305276	0.690575462	0.938248015	0.656306304	1.011978629	0.779363736	1.02495937	0.787671411	1.102324591
	0.841671296	1.140747587	0.790267559	1.063382366	0.727440769	1.12049763	0.733152295	1.001594035	0.786113722	1.250305047	0.807402138	1.170862908	0.713940797	1.060266988	0.723286932	1.225901253	0.762229157	1.111670725	0.783517573	1.023920911	0.742498429	1.159439855	0.742498429	1.140228357	0.695248529	1.065459285	0.664094749	1.018728614	0.761709927	1.061824677	0.784556033	1.033267045
	0.832844392	1.137112979	0.797017545	1.096093835	0.724844621	1.137632209	0.734709984	0.998478657	0.780921425	1.150093721	0.812075205	1.15165141	0.728479228	1.128286075	0.727440769	1.180209042	0.766902224	1.052478543	0.770536832	1.086747701	0.730036917	1.132959142	0.77313298	1.115824563	0.681229328	0.949151838	0.650075548	1.043132409	0.760671468	1.074805419	0.779882966	1.083632323
	0.841152067	1.176574434	0.813632894	1.068574663	0.712383108	1.113747644	0.755998401	0.971478714	0.783517573	1.140228357	0.795459856	1.201497458	0.72640231	1.064940055	0.721729242	1.206689755	0.752883023	1.193189784	0.760671468	1.065459285	0.792344478	1.173978286	0.762229157	1.165151381	0.681748558	1.030151667	0.665652438	1.002632494	0.746652267	0.971478714	0.761190697	1.128805304
	0.833363622	1.1672283	0.798056004	1.050920854	0.701479285	1.138151439	0.727440769	1.07324773	0.781440655	1.115824563	0.805844449	1.0727285	0.714979257	1.091420768	0.740421511	1.173978286	0.74094074	1.139709128	0.75755609	1.058190069	0.729517688	1.129324534	0.781440655	1.145420654	0.683825477	1.065978514	0.658902452	1.013017088	0.777806047	1.094536146	0.765863765	1.124132237
	0.825575177	1.173459056	0.791825248	1.092978457	0.713940797	1.098689984	0.75651763	0.952267216	0.794940626	1.077920797	0.814671354	1.228497401	0.711863879	1.099209213	0.72640231	1.221747416	0.759633008	1.106997658	0.772094521	1.069613122	0.749767645	1.162555233	0.762229157	1.154766788	0.683306247	1.038978571	0.668767816	1.030151667	0.761190697	1.061824677	0.791306018	1.140228357
	0.819344421	1.149574491	0.799094463	1.069093892	0.70978696	1.112189955	0.737306133	1.065978514	0.784556033	1.232651239	0.805844449	1.121016859	0.718613864	1.108036118	0.719652324	1.23109355	0.758075319	1.030670897	0.753402252	1.04053626	0.746133037	1.115305333	0.748209956	1.140747587	0.682787017	1.04157472	0.674998572	0.988613293	0.765863765	1.064940055	0.80480599	1.055074691
	0.819344421	1.137632209	0.814671354	1.080516945	0.728479228	1.081036175	0.751844563	1.02599783	0.790267559	1.038978571	0.806882909	1.133997601	0.723286932	1.140747587	0.728998458	1.23005509	0.767940683	1.12049763	0.767421454	1.082593864	0.718613864	1.10440151	0.822459799	1.144901424	0.673960113	0.974594092	0.674998572	1.049363165	0.769498372	1.042613179	0.793382937	1.145939884
	0.833882851	1.138670668	0.777806047	1.0727285	0.708229271	1.093497687	0.737825362	1.003151724	0.787671411	1.125170697	0.805844449	1.055074691	0.707190812	1.117382252	0.74094074	1.168266759	0.745613807	1.130362993	0.780921425	1.060786218	0.746652267	1.155286018	0.699921596	1.080516945	0.683825477	0.995882509	0.656306304	1.006267102	0.782479114	1.038978571	0.790267559	1.115824563
	0.812075205	1.148016802	0.799094463	1.069093892	0.714460027	1.077920797	0.753402252	0.945517231	0.78819064	1.156843707	0.795459856	1.227458942	0.71030619	1.129843764	0.731075377	1.165151381	0.766382994	1.127766845	0.744575348	1.049363165	0.752363793	1.145939884	0.785075262	1.219151267	0.680190869	0.975113322	0.665133208	1.002632494	0.771056061	1.032228586	0.781959884	1.045728557
	0.828171325	1.121016859	0.801690612	1.054555462	0.721729242	1.089343849	0.722248472	1.083632323	0.7892291	1.157362936	0.805844449	1.118939941	0.72640231	1.137112979	0.739383051	1.216555119	0.758075319	1.128286075	0.75755609	1.089863079	0.753921482	1.106997658	0.764825305	1.143862965	0.67863318	1.015094007	0.659940912	1.05715161	0.777806047	0.989651753	0.795459856	1.102843821
	0.822459799	1.154247558	0.793902167	1.075324648	0.731075377	1.11945917	0.750806104	0.951228757	0.787671411	1.245112751	0.808959827	1.143862965	0.71030619	1.130362993	0.739383051	1.339612551	0.779363736	1.139189898	0.780921425	1.061824677	0.736267673	1.211882052	0.826094406	1.122055319	0.671883194	0.983420997	0.667210127	0.996920968	0.758594549	1.062343907	0.780402195	1.098170754
	0.826094406	1.158920625	0.77365221	1.056113151	0.727440769	1.092978457	0.747690726	1.085190012	0.794421396	1.144382195	0.806882909	1.131920682	0.714460027	1.114786103	0.728479228	1.272631923	0.763786846	1.117901481	0.790786789	1.055074691	0.74145997	1.162036003	0.754959941	1.124132237	0.691613922	0.984459456	0.666690897	1.017690155	0.790267559	1.059747758	0.776248358	1.123093778
	0.83544054	1.130362993	0.790267559	1.083632323	0.729517688	1.118939941	0.732113836	1.020286303	0.790786789	1.092978457	0.808440598	1.229016631	0.727959999	1.116863022	0.731594606	1.232132009	0.750286874	1.137632209	0.765863765	1.069613122	0.722248472	1.121016859	0.703556204	1.202016688	0.679671639	0.995363279	0.666171668	1.013536318	0.771575291	1.073766959	0.786632951	1.075843878
	0.832844392	1.117901481	0.803248301	1.092978457	0.729517688	1.115305333	0.730556147	1.010940169	0.780402195	1.19942054	0.807402138	1.122055319	0.718094635	1.10388228	0.731075377	1.133478371	0.780402195	1.109593807	0.774171439	1.091939998	0.738344592	1.149574491	0.794421396	1.117382252	0.673440883	1.07324773	0.661498601	1.006267102	0.774171439	1.001594035	0.761190697	1.109074577
	0.830767473	1.110632266	0.78870987	1.068574663	0.724325391	1.143862965	0.727440769	0.992247901	0.787152181	1.161516774	0.809998287	1.162555233	0.712902338	1.101286132	0.729517688	1.196305162	0.766902224	1.142305276	0.774690669	1.054036232	0.739383051	1.090901538	0.759113779	1.169305219	0.689017773	0.944998001	0.667210127	1.014055547	0.774690669	1.049363165	0.780402195	1.079997715
	0.833882851	1.13607452	0.786632951	1.089863079	0.724844621	1.109593807	0.733671525	1.013536318	0.797017545	1.13555529	0.812594435	1.236285846	0.723806161	1.121016859	0.738863822	1.21499743	0.763786846	1.164632152	0.776248358	1.094016917	0.728998458	1.18384365	0.764306076	1.128805304	0.684344706	1.007824791	0.667729357	1.034305504	0.77313298	1.023920911	0.809479057	1.109074577
	0.824536717	1.125689926	0.802209841	1.090901538	0.727440769	1.075843878	0.759113779	0.953824905	0.791306018	1.139189898	0.80428676	1.113228414	0.721729242	1.106997658	0.745094578	1.284574206	0.774171439	1.143343735	0.770017602	1.075843878	0.733671525	1.126209156	0.739902281	1.117901481	0.679152409	1.00938248	0.668248586	0.980305619	0.777806047	1.055593921	0.811555976	1.052997773
	0.830248244	1.150093721	0.801171382	1.069613122	0.72536385	1.099209213	0.737825362	1.003151724	0.791825248	1.07220927	0.800652152	1.140747587	0.718094635	1.108555347	0.732113836	1.252901196	0.749767645	1.18332442	0.77261375	1.063901596	0.745094578	1.077920797	0.768459913	1.07324773	0.691094692	1.002113265	0.659421682	1.000555576	0.770536832	1.018209385	0.755998401	1.071170811
	0.840632837	1.153209099	0.796498315	1.065459285	0.727959999	1.101286132	0.751844563	0.988094064	0.790786789	1.140228357	0.811036746	1.093497687	0.720690783	1.068055433	0.733152295	1.163074463	0.768459913	1.129324534	0.759633008	1.089343849	0.743017659	1.084670782	0.809998287	1.219151267	0.683825477	1.015094007	0.66253706	1.008344021	0.780921425	1.003670954	0.80376753	1.083113093
	0.831286703	1.11945917	0.777806047	1.084151553	0.740421511	1.091420768	0.727440769	1.061305447	0.797017545	1.217593578	0.81986365	1.229535861	0.703556204	1.047286246	0.721210013	1.207208985	0.771056061	1.083632323	0.754440712	1.065459285	0.722767702	1.130362993	0.755998401	1.054036232	0.691094692	1.034305504	0.673960113	1.040017031	0.769498372	1.046247787	0.779363736	1.100766902
	0.829729014	1.162036003	0.78819064	1.061305447	0.70978696	1.102324591	0.740421511	1.019247844	0.779882966	1.067016974	0.797536774	1.122055319	0.721210013	1.109593807	0.724844621	1.19838208	0.754959941	1.143343735	0.770536832	1.034824734	0.749248415	1.126209156	0.770017602	1.15165141	0.682787017	0.97874793	0.660979371	1.019247844	0.745613807	0.979267159	0.766382994	1.099209213
	0.828690555	1.140747587	0.795979085	1.069093892	0.721729242	1.143343735	0.744575348	0.998997887	0.785594492	1.227458942	0.80532522	1.148536032	0.716536946	1.095574606	0.710825419	1.212401281	0.77313298	1.127766845	0.75651763	1.054555462	0.728479228	1.143862965	0.749248415	1.153209099	0.687979314	1.037940112	0.668767816	1.005747872	0.797536774	1.062863136	0.812594435	1.110632266
	0.824017488	1.10388228	0.815190583	1.069613122	0.723286932	1.124651467	0.723806161	1.014574777	0.789748329	1.144901424	0.808959827	1.168266759	0.717575405	1.123093778	0.736267673	1.239401224	0.764306076	1.157882166	0.754959941	1.045209327	0.751844563	1.117382252	0.770017602	1.082074634	0.682787017	0.995363279	0.665652438	0.984978686	0.761709927	1.02599783	0.778844506	1.123613008
	0.827652095	1.15113218	0.775209899	1.055074691	0.746652267	1.139189898	0.761709927	1.011978629	0.780402195	1.123093778	0.806363679	1.13555529	0.704594663	1.078440026	0.735748444	1.210324363	0.77261375	1.081036175	0.765344535	1.127766845	0.733152295	1.085709242	0.775209899	1.123093778	0.682787017	1.006786332	0.66201783	1.031709356	0.77313298	1.018209385	0.792344478	1.067536203
	0.822979028	1.112709185	0.800652152	1.060786218	0.72536385	1.11945917	0.728998458	1.006267102	0.778844506	1.146459113	0.799613693	1.149574491	0.714460027	1.0727285	0.730036917	1.218632038	0.755479171	1.140747587	0.760152238	1.060266988	0.743536889	1.114266874	0.783517573	1.1672283	0.681229328	1.08830539	0.659940912	1.02599783	0.784556033	1.034305504	0.792344478	1.083113093
	0.82090211	1.135036061	0.812594435	1.084670782	0.715498486	1.111151496	0.720171553	1.019247844	0.78870987	1.102843821	0.816748272	1.142305276	0.720690783	1.092978457	0.7419792	1.211882052	0.771575291	1.132439912	0.754440712	1.112189955	0.753402252	1.187997487	0.748729185	1.077401567	0.679671639	1.043132409	0.656306304	1.002632494	0.768459913	1.045209327	0.781440655	1.098170754
	0.831286703	1.132439912	0.786113722	1.047286246	0.732633066	1.070651581	0.734709984	0.954863365	0.775729128	1.131920682	0.797017545	1.113228414	0.719652324	1.060266988	0.727440769	1.223824334	0.774690669	1.15165141	0.774171439	1.060266988	0.77313298	1.044170868	0.74094074	1.140747587	0.683825477	1.078440026	0.671363964	1.035863193	0.755479171	1.027036289	0.787671411	1.15217064
	0.836998229	1.139709128	0.791306018	1.068055433	0.732113836	1.127766845	0.740421511	1.063382366	0.781440655	1.219670497	0.812075205	1.173459056	0.722767702	1.051959313	0.728998458	1.245112751	0.758075319	1.156324477	0.771056061	1.050920854	0.751844563	1.082074634	0.809479057	1.107516888	0.692133151	1.001074805	0.653710156	1.027555519	0.768979143	1.021843992	0.7892291	1.10440151
	0.828690555	1.148536032	0.801690612	1.046247787	0.736267673	1.060266988	0.748209956	1.019767074	0.778325277	1.126728386	0.80532522	1.156843707	0.720690783	1.075324648	0.731594606	1.279901139	0.748209956	1.127766845	0.779363736	1.02599783	0.738863822	1.069093892	0.770017602	1.162555233	0.683825477	1.026517059	0.66201783	1.07220927	0.765344535	0.964209499	0.800132923	1.055593921
	0.841152067	1.165670611	0.806882909	1.070651581	0.730036917	1.091420768	0.738344592	1.018209385	0.775209899	1.126209156	0.802209841	1.109593807	0.714460027	1.090901538	0.730556147	1.264843478	0.737825362	1.137632209	0.754440712	1.059228529	0.795459856	1.176574434	0.751844563	1.115824563	0.691094692	1.013017088	0.659940912	1.004709413	0.785594492	1.043132409	0.777286817	1.028593978
	0.829209784	1.139709128	0.799613693	1.080516945	0.72640231	1.076363108	0.733671525	0.944478771	0.785594492	1.153209099	0.790267559	1.176055204	0.716017716	1.077920797	0.734709984	1.228497401	0.763267616	1.13555529	0.765344535	1.062863136	0.7419792	1.108036118	0.733152295	1.15217064	0.683306247	1.075324648	0.670844735	1.017170925	0.771056061	1.027555519	0.799613693	1.127766845
	0.822979028	1.13555529	0.810517516	1.077401567	0.739383051	1.115305333	0.721210013	1.056113151	0.779363736	1.12049763	0.80480599	1.12049763	0.70978696	1.089863079	0.732113836	1.234208928	0.774171439	1.117901481	0.755998401	1.0727285	0.75651763	1.129843764	0.806363679	1.112709185	0.680190869	1.030670897	0.669806275	1.02495937	0.771056061	1.031190126	0.791825248	1.114786103
	0.831805933	1.108555347	0.808959827	1.061824677	0.72640231	1.098689984	0.723286932	1.016132466	0.783517573	1.076363108	0.800652152	1.115305333	0.712383108	1.070651581	0.724844621	1.336497173	0.762748386	1.103363051	0.751325334	1.054555462	0.749248415	1.1199784	0.765344535	1.069613122	0.685383166	0.96213258	0.66305629	0.967324877	0.771575291	0.965767188	0.791306018	1.082074634
	0.815709813	1.126728386	0.786632951	1.065978514	0.723286932	1.108036118	0.748729185	1.003670954	0.787152181	1.221747416	0.798575234	1.13607452	0.705633123	1.162036003	0.724844621	1.223305105	0.765344535	1.134516831	0.762229157	1.095574606	0.750286874	1.091939998	0.75651763	1.172939826	0.688498544	1.048843935	0.66253706	1.006786332	0.776248358	1.074286189	0.7892291	1.096093835
	0.830767473	1.130362993	0.794421396	1.074805419	0.730036917	1.094536146	0.734709984	0.995363279	0.766902224	1.108036118	0.801690612	1.144901424	0.716017716	1.045728557	0.731594606	1.219670497	0.771575291	1.106478429	0.753402252	1.070132352	0.75651763	1.121536089	0.746652267	1.156324477	0.692133151	1.007824791	0.66201783	1.022363222	0.777286817	1.004190183	0.778844506	1.118939941
	0.821940569	1.13607452	0.814152124	1.075843878	0.736786903	1.105439969	0.735229214	1.016132466	0.781959884	1.256016574	0.80532522	1.115305333	0.70978696	1.067016974	0.717056175	1.234208928	0.764306076	1.193709013	0.779882966	1.064940055	0.766902224	1.085190012	0.75703686	1.097132295	0.67759472	1.001594035	0.667729357	1.002113265	0.774171439	1.044690098	0.783517573	1.035343964
	0.842190526	1.157882166	0.785594492	1.052478543	0.739383051	1.052478543	0.716017716	1.017690155	0.781959884	1.19838208	0.806363679	1.075324648	0.714979257	1.066497744	0.728479228	1.23057432	0.765344535	1.100247673	0.77261375	1.046767016	0.747690726	1.071170811	0.789748329	1.122055319	0.682787017	1.049363165	0.666690897	0.991209442	0.753921482	1.014055547	0.782479114	1.132959142
	0.830248244	1.112709185	0.793902167	1.078440026	0.722248472	1.074805419	0.737825362	0.997959427	0.781440655	1.306901082	0.808440598	1.142305276	0.716017716	1.065459285	0.74094074	1.225382023	0.768459913	1.129324534	0.760152238	1.052997773	0.753402252	1.132439912	0.716536946	1.126209156	0.676037031	1.004190183	0.657863993	1.04105549	0.75755609	0.976151781	0.800132923	1.097651524
	0.825055947	1.138670668	0.802729071	1.056113151	0.748729185	1.071170811	0.732113836	1.006267102	0.784556033	1.065459285	0.795979085	1.203574377	0.704594663	1.087266931	0.735229214	1.220708956	0.774171439	1.156843707	0.767940683	1.0727285	0.748729185	1.106997658	0.811036746	1.137112979	0.681748558	1.050920854	0.660979371	1.006786332	0.785594492	1.10388228	0.774690669	1.078440026
	0.831286703	1.149055262	0.800132923	1.081555404	0.721210013	1.075843878	0.738344592	0.947594149	0.768459913	1.144382195	0.810517516	1.140228357	0.692133151	1.051959313	0.737825362	1.216555119	0.766382994	1.100766902	0.766902224	1.059747758	0.750286874	1.145420654	0.776248358	1.137112979	0.682787017	1.00990171	0.649556318	0.994844049	0.790267559	0.992767131	0.779882966	1.042093949
	0.831286703	1.141786046	0.78870987	1.042093949	0.721729242	1.110632266	0.72588308	1.052997773	0.778844506	1.131920682	0.803248301	1.16670907	0.722767702	1.081036175	0.739383051	1.237324306	0.763786846	1.148536032	0.77365221	1.08830539	0.758075319	1.124132237	0.701998515	1.181766731	0.67811395	1.031709356	0.671883194	1.05767084	0.775729128	1.048324705	0.783517573	1.113228414
	0.824017488	1.143862965	0.810517516	1.099728443	0.736786903	1.116863022	0.758594549	0.995363279	0.78870987	1.116863022	0.799613693	1.143862965	0.721210013	1.097651524	0.736267673	1.247708899	0.74094074	1.101805362	0.768979143	1.075324648	0.765344535	1.114266874	0.777286817	1.044170868	0.673440883	1.027555519	0.67759472	1.001594035	0.761709927	1.061824677	0.791825248	1.084670782
	0.836479	1.138151439	0.812075205	1.030151667	0.72536385	1.086747701	0.734190755	1.024440141	0.802729071	1.037420882	0.799094463	1.067536203	0.729517688	1.082593864	0.72536385	1.26224733	0.747171496	1.112709185	0.753921482	1.070651581	0.752363793	1.079478486	0.796498315	1.219670497	0.679152409	1.043651638	0.658383223	0.969921025	0.767940683	1.077920797	0.781440655	1.065459285
	0.826094406	1.135036061	0.781959884	1.095055376	0.747690726	1.07220927	0.738344592	0.974074863	0.793902167	1.13607452	0.808959827	1.223824334	0.717056175	1.059228529	0.738344592	1.269516545	0.758075319	1.148536032	0.776248358	1.0727285	0.755998401	1.110632266	0.715498486	1.055593921	0.674479342	1.038978571	0.674998572	1.061824677	0.761709927	1.033267045	0.776248358	1.118420711
	0.826613636	1.150093721	0.80428676	1.070651581	0.739902281	1.099209213	0.730556147	1.003670954	0.7892291	1.154247558	0.815709813	1.135036061	0.717575405	1.076882337	0.729517688	1.274708842	0.758594549	1.108555347	0.767940683	1.051959313	0.775209899	1.096613065	0.782998344	1.199939769	0.676556261	1.019767074	0.667729357	0.994844049	0.787671411	1.055074691	0.790267559	1.05715161
	0.818305961	1.148536032	0.7892291	1.053517002	0.724844621	1.091420768	0.739383051	0.982901767	0.775729128	1.26224733	0.807402138	1.182285961	0.717575405	1.10388228	0.742498429	1.185920568	0.749248415	1.150612951	0.743017659	1.078959256	0.768459913	1.129843764	0.760671468	1.123093778	0.679671639	0.971478714	0.664613979	1.04157472	0.777286817	1.066497744	0.785075262	1.092978457
	0.811036746	1.159439855	0.798575234	1.10492074	0.723286932	1.068574663	0.733671525	0.997440198	0.792344478	1.141266817	0.794940626	1.127766845	0.706152352	1.069613122	0.72640231	1.212401281	0.764825305	1.139189898	0.77313298	1.083632323	0.78870987	1.052997773	0.766902224	1.13607452	0.687979314	0.987574834	0.669287046	1.05767084	0.792863707	1.093497687	0.790267559	1.139189898
	0.830767473	1.144901424	0.793902167	1.079997715	0.736786903	1.114266874	0.75703686	0.94655569	0.794940626	1.122574548	0.813632894	1.083113093	0.707190812	1.058709299	0.737306133	1.258612722	0.763267616	1.121536089	0.749767645	1.065978514	0.770536832	1.068055433	0.767940683	1.061305447	0.673960113	1.060266988	0.658383223	0.99380559	0.771575291	1.064940055	0.800652152	1.050920854
	0.822979028	1.158401396	0.800132923	1.078440026	0.737306133	1.08778616	0.719133094	1.00938248	0.770017602	1.155286018	0.811555976	1.145939884	0.720690783	1.062343907	0.732633066	1.165670611	0.782479114	1.042613179	0.783517573	1.090382309	0.775209899	1.077401567	0.766382994	1.148536032	0.682787017	1.032747815	0.665133208	0.990690212	0.774690669	1.017170925	0.798575234	1.0727285
	0.843228985	1.190593635	0.784556033	1.05715161	0.735748444	1.093497687	0.745613807	1.042613179	0.780402195	1.098170754	0.813113665	1.153728329	0.70926773	1.108555347	0.74094074	1.189555176	0.750806104	1.18332442	0.758594549	1.083113093	0.770536832	1.099728443	0.785075262	1.173459056	0.679152409	1.004709413	0.660460141	1.001594035	0.771056061	1.033267045	0.765863765	1.158401396
	0.821940569	1.144382195	0.801171382	1.079997715	0.734190755	1.069613122	0.738863822	1.017170925	0.779882966	1.044170868	0.810517516	1.21395897	0.70926773	1.099728443	0.740421511	1.173978286	0.758075319	1.118420711	0.77365221	1.027555519	0.77261375	1.109593807	0.766902224	1.081555404	0.679671639	1.022363222	0.658902452	0.99432482	0.772094521	1.010940169	0.785594492	1.032228586
	0.833882851	1.13607452	0.798056004	1.071170811	0.705113893	1.112189955	0.747171496	0.996920968	0.782998344	1.158920625	0.795459856	1.148536032	0.711344649	1.063901596	0.72588308	1.16670907	0.770017602	1.143343735	0.765344535	1.087266931	0.767940683	1.082074634	0.824017488	1.187478257	0.67863318	1.042093949	0.656825534	1.040017031	0.771056061	1.079997715	0.801690612	1.059228529
	0.826613636	1.172939826	0.799613693	1.085190012	0.744575348	1.068055433	0.746133037	1.017170925	0.790267559	1.143343735	0.792863707	1.135036061	0.700960056	1.014574777	0.751844563	1.181766731	0.761190697	1.103363051	0.775729128	1.071690041	0.772094521	1.110632266	0.766902224	1.172420597	0.677075491	1.034305504	0.670325505	1.034824734	0.777286817	1.015613236	0.774690669	1.131401453
	0.828690555	1.140747587	0.78870987	1.026517059	0.727440769	1.079478486	0.755998401	1.026517059	0.775209899	1.124132237	0.805844449	1.146978343	0.69369084	1.143343735	0.7419792	1.186439798	0.780402195	1.142305276	0.755998401	1.052997773	0.784036803	1.069613122	0.758594549	1.035863193	0.683306247	0.991209442	0.653710156	0.981863308	0.77261375	1.042613179	0.790267559	1.094016917
	0.813113665	1.144901424	0.794940626	1.08882462	0.712383108	1.123613008	0.732113836	0.940844164	0.771056061	1.090382309	0.801171382	1.095055376	0.712902338	1.096093835	0.746652267	1.202535918	0.745094578	1.10492074	0.766382994	1.102843821	0.764825305	1.098689984	0.768979143	1.150093721	0.679671639	0.985497915	0.659940912	0.986536375	0.787152181	1.074286189	0.800132923	1.148536032
	0.826613636	1.11945917	0.790786789	1.101286132	0.748729185	1.099728443	0.750806104	1.048843935	0.785594492	1.140228357	0.808440598	1.086228471	0.710825419	1.047805476	0.739902281	1.258093492	0.769498372	1.142305276	0.761709927	1.076363108	0.776248358	1.10388228	0.705113893	1.141786046	0.673440883	1.021324763	0.661498601	1.034824734	0.77313298	1.018728614	0.780402195	1.017170925
	0.816748272	1.126209156	0.787152181	1.067536203	0.727959999	1.084151553	0.74145997	0.997959427	0.776767588	1.131401453	0.809479057	1.142305276	0.710825419	1.118420711	0.730036917	1.124651467	0.753921482	1.144382195	0.753402252	1.075843878	0.759633008	1.094016917	0.818305961	1.223824334	0.676556261	1.017170925	0.667210127	1.049363165	0.771575291	1.054555462	0.776248358	1.115305333
	0.824536717	1.114786103	0.796498315	1.069093892	0.72536385	1.027555519	0.72640231	0.97874793	0.778325277	1.129843764	0.800132923	1.227458942	0.712383108	1.114266874	0.737825362	1.173459056	0.764825305	1.109074577	0.746652267	1.095055376	0.761709927	1.091420768	0.782479114	1.121536089	0.682787017	1.0727285	0.672402424	1.029632437	0.764306076	1.113747644	0.77261375	1.099209213
	0.831805933	1.139189898	0.793902167	1.049882394	0.747171496	1.05767084	0.748729185	0.950709527	0.777286817	1.060786218	0.799613693	1.242516602	0.711863879	1.102843821	0.732633066	1.15217064	0.760152238	1.147497573	0.784036803	1.060786218	0.760152238	1.089863079	0.744056118	1.133997601	0.676037031	0.948632609	0.664094749	0.986017145	0.758594549	1.051959313	0.798575234	1.090382309
	0.806882909	1.142824506	0.800652152	1.079997715	0.729517688	1.106478429	0.733671525	1.07220927	0.777806047	1.160478314	0.807402138	1.106997658	0.718094635	1.039497801	0.730556147	1.18332442	0.760152238	1.143343735	0.767940683	1.05663238	0.761190697	1.125689926	0.767421454	1.126728386	0.683306247	1.04157472	0.669806275	1.021324763	0.764825305	1.046767016	0.770017602	1.061824677
	0.815190583	1.130362993	0.793382937	1.060266988	0.736786903	1.075324648	0.747171496	1.007824791	0.784556033	1.244593521	0.80532522	1.189555176	0.706152352	1.130882223	0.739383051	1.186439798	0.744575348	1.092459227	0.749248415	1.074286189	0.767421454	1.116863022	0.735748444	1.102324591	0.676037031	1.045209327	0.674998572	1.037420882	0.769498372	1.042613179	0.792344478	1.084151553
	0.819344421	1.132439912	0.791825248	1.066497744	0.730556147	1.137112979	0.733152295	0.973036403	0.778844506	1.13659375	0.808440598	1.111670725	0.701998515	1.111670725	0.726921539	1.182285961	0.754959941	1.154247558	0.769498372	1.118420711	0.763786846	1.079997715	0.802209841	1.142305276	0.690056233	1.001594035	0.668248586	1.049882394	0.781959884	1.027036289	0.78870987	1.146459113
	0.827652095	1.175016745	0.794940626	1.073766959	0.731075377	1.141786046	0.731075377	0.998478657	0.790267559	1.205651296	0.80480599	1.18384365	0.713940797	1.079478486	0.737825362	1.175016745	0.768979143	1.084151553	0.751844563	1.014055547	0.762748386	1.091420768	0.72588308	1.212401281	0.685902395	1.042093949	0.656306304	1.053517002	0.766382994	1.033267045	0.789748329	1.063901596
	0.833363622	1.176055204	0.790267559	1.061305447	0.732633066	1.071170811	0.759113779	0.997959427	0.775209899	1.13607452	0.806882909	1.144901424	0.70926773	1.049882394	0.731075377	1.193189784	0.733671525	1.108036118	0.753402252	1.085709242	0.753402252	1.111670725	0.777806047	1.108555347	0.669287046	0.975632552	0.670325505	0.984978686	0.776248358	1.037940112	0.784556033	1.099728443
	0.815709813	1.152689869	0.789748329	1.062343907	0.712383108	1.083632323	0.728479228	1.018209385	0.791306018	1.158401396	0.813113665	1.13659375	0.703556204	1.005228643	0.738863822	1.253939655	0.767421454	1.145939884	0.768979143	1.07220927	0.755998401	1.101286132	0.759113779	1.108036118	0.673440883	1.038978571	0.669287046	1.038459342	0.766382994	1.055074691	0.792344478	1.063901596
	0.821940569	1.150093721	0.808440598	1.049363165	0.736786903	1.11945917	0.747171496	0.987055604	0.777806047	1.148016802	0.793382937	1.109074577	0.708229271	1.086228471	0.74145997	1.21499743	0.779363736	1.146459113	0.755998401	1.050401624	0.755479171	1.08778616	0.770017602	1.139709128	0.683825477	0.994844049	0.66201783	0.981863308	0.776767588	1.030670897	0.790786789	1.127766845
	0.830767473	1.149574491	0.78870987	1.069613122	0.726921539	1.125170697	0.726921539	0.975113322	0.786632951	1.118939941	0.806363679	1.155805247	0.696286989	1.155805247	0.739902281	1.184882109	0.765344535	1.087266931	0.778325277	1.10492074	0.751844563	1.046767016	0.818825191	1.170862908	0.677075491	1.069093892	0.665133208	1.022363222	0.751844563	1.039497801	0.783517573	1.109074577
	0.812075205	1.165151381	0.799613693	1.051959313	0.722767702	1.123613008	0.736267673	0.955901824	0.771575291	1.099728443	0.803248301	1.176574434	0.713940797	1.076882337	0.736267673	1.149055262	0.733152295	1.171901367	0.752363793	1.047286246	0.763786846	1.12049763	0.732633066	1.175016745	0.681748558	1.034305504	0.674998572	1.034305504	0.780921425	1.038459342	0.795979085	1.160478314
	0.830767473	1.147497573	0.80480599	1.047805476	0.722248472	1.123613008	0.746133037	1.008344021	0.799094463	1.153728329	0.811555976	1.066497744	0.705633123	1.091939998	0.737306133	1.145420654	0.753402252	1.128286075	0.780921425	1.07220927	0.765863765	1.128286075	0.764306076	1.089343849	0.683306247	1.037940112	0.674998572	1.031190126	0.776248358	1.068574663	0.780921425	1.076882337
	0.834921311	1.163074463	0.797536774	1.087266931	0.723286932	1.075843878	0.736267673	0.991728671	0.778844506	1.091939998	0.813632894	1.132959142	0.718094635	1.042093949	0.730556147	1.143343735	0.770536832	1.139189898	0.746652267	1.085190012	0.762229157	1.106997658	0.774171439	1.15165141	0.676037031	1.007824791	0.668248586	1.031709356	0.780402195	1.058190069	0.780921425	1.089343849
	0.829209784	1.123093778	0.795979085	1.022882452	0.72640231	1.096093835	0.750806104	1.103363051	0.791825248	1.271593464	0.808959827	1.216035889	0.704075434	1.031709356	0.736267673	1.204093607	0.75651763	1.124651467	0.765863765	1.079997715	0.777806047	1.05767084	0.761190697	1.196305162	0.684344706	1.005747872	0.679671639	1.02495937	0.750806104	1.094536146	0.779363736	1.105959199
	0.828690555	1.127766845	0.793902167	1.08778616	0.732633066	1.10440151	0.70978696	1.005228643	0.794940626	1.085190012	0.806882909	1.07324773	0.699402367	1.071690041	0.737825362	1.140228357	0.774690669	1.146978343	0.744056118	1.017690155	0.761709927	1.081036175	0.768979143	1.178132123	0.673960113	1.032228586	0.667729357	1.051440083	0.765344535	1.037940112	0.792863707	1.070651581
	0.830767473	1.141266817	0.783517573	1.063382366	0.721210013	1.086228471	0.738863822	0.925786503	0.778844506	1.144382195	0.806363679	1.175016745	0.703556204	1.033267045	0.74094074	1.182285961	0.765344535	1.124651467	0.762229157	1.111670725	0.761709927	1.102843821	0.822459799	1.087266931	0.668248586	1.047286246	0.657863993	1.008344021	0.766382994	1.031709356	0.78870987	1.093497687
	0.822459799	1.121536089	0.795459856	1.055593921	0.718094635	1.139709128	0.753921482	1.083113093	0.781440655	1.160997544	0.801690612	1.153728329	0.712902338	1.092978457	0.737306133	1.157882166	0.75755609	1.109074577	0.753402252	1.0254786	0.762229157	1.100247673	0.716536946	1.158401396	0.679671639	1.045209327	0.66253706	1.032747815	0.778844506	1.001594035	0.797017545	1.124651467
	0.817786732	1.145939884	0.786632951	1.087266931	0.724325391	1.069093892	0.737306133	0.990690212	0.784036803	1.125689926	0.800132923	1.225901253	0.699921596	1.093497687	0.7419792	1.160478314	0.770536832	1.146978343	0.75703686	1.10440151	0.761709927	1.109593807	0.765344535	1.199939769	0.669287046	1.014055547	0.658383223	1.010940169	0.764306076	1.08778616	0.778325277	1.071170811
	0.818305961	1.153728329	0.793902167	1.084670782	0.721210013	1.042093949	0.745613807	0.935651867	0.791825248	1.150093721	0.80428676	1.146459113	0.708229271	1.086228471	0.739383051	1.195266702	0.745094578	1.134516831	0.752363793	1.014574777	0.763267616	1.078440026	0.82038288	1.092459227	0.675517802	0.989651753	0.656825534	1.017690155	0.765344535	1.052997773	0.80376753	1.101286132
	0.823498258	1.166189841	0.809479057	1.07324773	0.721729242	1.108036118	0.753402252	1.064940055	0.785594492	1.12049763	0.808959827	1.135036061	0.719133094	1.071690041	0.74145997	1.257055033	0.758594549	1.146459113	0.740421511	1.098689984	0.766902224	1.069613122	0.733152295	1.177612894	0.670325505	1.038459342	0.668248586	1.038459342	0.764306076	1.046767016	0.78870987	1.117901481
	0.825575177	1.145939884	0.795459856	1.085190012	0.72640231	1.131920682	0.740421511	0.91436345	0.791825248	1.177093664	0.80428676	1.068574663	0.705113893	1.089863079	0.744575348	1.190593635	0.753921482	1.130362993	0.792344478	1.067536203	0.764825305	1.108555347	0.754959941	1.125170697	0.673440883	1.031190126	0.670325505	0.99432482	0.752363793	1.052478543	0.778325277	1.08778616
	0.838036689	1.138670668	0.778325277	1.069613122	0.70926773	1.075324648	0.736267673	0.983420997	0.784036803	1.118939941	0.797017545	1.138151439	0.71030619	1.031709356	0.736267673	1.229535861	0.761190697	1.129843764	0.762748386	1.12049763	0.774171439	1.10388228	0.818825191	1.137632209	0.672921653	1.032228586	0.666171668	1.011978629	0.771575291	1.010420939	0.766902224	1.111670725
	0.826613636	1.141786046	0.795979085	1.074286189	0.730036917	1.112709185	0.746652267	1.071690041	0.779363736	1.140747587	0.800652152	1.23057432	0.70978696	1.131401453	0.732113836	1.158920625	0.751844563	1.158920625	0.750806104	1.089343849	0.767421454	1.043132409	0.735748444	1.096093835	0.67759472	1.038978571	0.669287046	1.037420882	0.766382994	1.018209385	0.792344478	1.115824563
	0.825055947	1.123613008	0.779882966	1.080516945	0.719133094	1.10388228	0.724844621	0.916440369	0.785075262	1.15217064	0.794421396	1.113747644	0.724325391	1.085709242	0.735748444	1.216035889	0.749767645	1.141266817	0.790786789	1.051440083	0.771575291	1.110632266	0.772094521	1.163074463	0.679671639	1.018728614	0.670844735	0.980824848	0.768459913	1.090382309	0.780402195	1.058709299
	0.812594435	1.131920682	0.796498315	1.08778616	0.736267673	1.085709242	0.745094578	1.060266988	0.786113722	1.138670668	0.803248301	1.135036061	0.711863879	1.074286189	0.733671525	1.192151324	0.766902224	1.132959142	0.755998401	1.1199784	0.766382994	1.05767084	0.763786846	1.10492074	0.66201783	1.018728614	0.674998572	1.079997715	0.783517573	0.982382537	0.780921425	1.085709242
	0.82038288	1.157882166	0.80376753	1.048843935	0.732633066	1.111151496	0.735229214	1.027555519	0.791306018	1.165151381	0.797017545	1.142305276	0.716017716	1.079997715	0.730556147	1.155286018	0.764306076	1.1672283	0.755998401	1.051959313	0.769498372	1.095574606	0.768459913	1.134516831	0.680190869	1.065459285	0.666171668	1.006786332	0.765344535	1.101286132	0.794940626	1.106997658
	0.828690555	1.140228357	0.802729071	1.069613122	0.74145997	1.069613122	0.743536889	0.988094064	0.781440655	1.123093778	0.811555976	1.087266931	0.70978696	1.112189955	0.735748444	1.179689812	0.755998401	1.083632323	0.75755609	1.017170925	0.768459913	1.08830539	0.762748386	1.165670611	0.67811395	1.060266988	0.658902452	1.05715161	0.768459913	1.034824734	0.782479114	1.083113093
	0.822459799	1.149574491	0.791825248	1.058709299	0.731075377	1.068055433	0.737825362	0.919036517	0.786632951	1.121536089	0.809998287	1.221228186	0.700440826	1.099728443	0.7419792	1.160997544	0.764825305	1.113747644	0.764825305	1.05767084	0.770536832	1.096093835	0.755998401	1.206170525	0.681229328	1.027555519	0.654748615	0.981344078	0.765344535	1.046247787	0.780402195	1.095055376
	0.822979028	1.097651524	0.803248301	1.10492074	0.723286932	1.109593807	0.747171496	1.064420825	0.782479114	1.135036061	0.798575234	1.123613008	0.714460027	1.064420825	0.739902281	1.208247444	0.751844563	1.123093778	0.765863765	1.070132352	0.764306076	1.069093892	0.758594549	1.0727285	0.671363964	0.97874793	0.660979371	1.018728614	0.778844506	1.050920854	0.77365221	1.149055262
	0.824017488	1.127247615	0.798056004	1.077920797	0.732113836	1.050401624	0.732113836	0.956421054	0.779882966	1.150093721	0.798056004	1.153209099	0.713421568	1.054036232	0.730556147	1.251862736	0.761190697	1.157362936	0.754440712	1.125689926	0.784556033	1.128805304	0.772094521	1.127766845	0.669806275	1.091939998	0.66201783	1.033267045	0.776248358	1.106997658	0.7892291	1.113228414
	0.80428676	1.075843878	0.797536774	1.07220927	0.734709984	1.07220927	0.738863822	1.077920797	0.772094521	1.137112979	0.808959827	1.08830539	0.711863879	1.067016974	0.74145997	1.27834345	0.754440712	1.134516831	0.75755609	1.082074634	0.746652267	1.105959199	0.772094521	1.169305219	0.687460084	0.94603646	0.670325505	0.97874793	0.776248358	0.988094064	0.797536774	1.032747815
	0.806882909	1.1672283	0.793382937	1.053517002	0.727959999	1.101286132	0.729517688	0.959536432	0.776248358	1.10492074	0.815709813	1.123093778	0.717575405	1.078440026	0.734709984	1.250824277	0.736786903	1.117382252	0.764825305	1.099209213	0.768459913	1.128805304	0.77365221	1.106997658	0.67759472	1.128286075	0.66305629	1.02495937	0.771056061	1.043132409	0.805844449	1.0727285
	0.816229043	1.157362936	0.811555976	1.084670782	0.727440769	1.013017088	0.742498429	1.066497744	0.786113722	1.158920625	0.806882909	1.134516831	0.716017716	1.077920797	0.733671525	1.273151153	0.751844563	1.106478429	0.753921482	1.082593864	0.780921425	1.058709299	0.766382994	1.195785932	0.676037031	0.960574891	0.667729357	0.957978743	0.768459913	1.037420882	0.774171439	1.060786218
	0.814671354	1.143862965	0.80376753	1.068574663	0.71030619	1.103363051	0.732633066	0.937728786	0.789748329	1.162036003	0.806363679	1.079997715	0.724844621	1.100247673	0.739383051	1.232132009	0.753402252	1.148536032	0.770536832	1.078959256	0.775729128	1.101286132	0.785594492	1.07220927	0.660979371	0.94707492	0.658383223	1.021324763	0.770536832	0.997440198	0.807402138	1.10440151
	0.825575177	1.138670668	0.778844506	1.070132352	0.733671525	1.109074577	0.75755609	1.097651524	0.766382994	1.141266817	0.814152124	1.145939884	0.723806161	1.075843878	0.729517688	1.259131952	0.771056061	1.109593807	0.760152238	1.067536203	0.795459856	1.071690041	0.772094521	1.221747416	0.667729357	1.013536318	0.658383223	1.028593978	0.777806047	1.031709356	0.790267559	1.067536203
	0.824536717	1.135036061	0.800132923	1.037940112	0.71030619	1.107516888	0.731594606	1.003151724	0.782998344	1.12049763	0.805844449	1.227458942	0.705633123	1.064940055	0.7419792	1.177093664	0.767940683	1.143343735	0.765863765	1.07324773	0.785075262	1.118939941	0.787152181	1.055593921	0.670325505	0.992247901	0.664094749	0.982382537	0.786632951	1.015613236	0.778325277	1.100247673
	0.834402081	1.141786046	0.798056004	1.113228414	0.718094635	1.110113036	0.749248415	1.023401681	0.790267559	1.144901424	0.801690612	1.128805304	0.700960056	1.065978514	0.74145997	1.226420483	0.767940683	1.110632266	0.754959941	1.099209213	0.767940683	1.138670668	0.77313298	1.172420597	0.680190869	1.034305504	0.665652438	1.055593921	0.772094521	1.038459342	0.780921425	1.118939941
	0.797017545	1.11945917	0.797017545	1.038459342	0.731075377	1.074286189	0.743536889	0.941363393	0.78870987	1.11945917	0.808440598	1.138151439	0.700440826	1.085709242	0.734190755	1.143343735	0.752363793	1.089343849	0.768979143	1.053517002	0.75703686	1.113228414	0.764306076	1.21499743	0.667210127	0.969921025	0.671883194	1.013017088	0.765344535	1.082074634	0.787671411	1.014574777
	0.826094406	1.125170697	0.790786789	1.100766902	0.731075377	1.111670725	0.739383051	1.086228471	0.775729128	1.056113151	0.791306018	1.163074463	0.700440826	1.094536146	0.733152295	1.179170583	0.77261375	1.145939884	0.764306076	1.10492074	0.766902224	1.048324705	0.778844506	1.082593864	0.681229328	1.051440083	0.654748615	1.010420939	0.758075319	0.989651753	0.78870987	1.08778616
	0.826094406	1.155286018	0.767421454	1.056113151	0.745094578	1.070651581	0.751844563	0.961094121	0.770017602	1.178132123	0.803248301	1.127766845	0.708229271	1.065978514	0.729517688	1.280939598	0.759113779	1.145939884	0.770017602	1.043132409	0.75703686	1.106997658	0.819344421	1.228497401	0.680710098	1.044170868	0.659940912	0.992767131	0.77261375	1.02495937	0.777286817	1.061305447
	0.809998287	1.184882109	0.806363679	1.046767016	0.717056175	1.090901538	0.736267673	1.078959256	0.779882966	1.145939884	0.811555976	1.139189898	0.699921596	1.019767074	0.736786903	1.240958913	0.743017659	1.101805362	0.763786846	1.125689926	0.771056061	1.07324773	0.780402195	1.114266874	0.683306247	1.000555576	0.656306304	1.047286246	0.769498372	1.05767084	0.777806047	1.139189898
	0.831805933	1.138151439	0.776767588	1.094016917	0.737306133	1.079478486	0.764306076	0.980305619	0.783517573	1.039497801	0.812075205	1.174497515	0.705633123	1.081555404	0.737825362	1.217593578	0.745613807	1.111670725	0.766902224	1.046247787	0.77261375	1.175535975	0.749248415	1.076882337	0.674479342	1.054555462	0.654229385	1.031190126	0.774171439	1.05715161	0.774690669	1.1199784
	0.824017488	1.132439912	0.80428676	1.106997658	0.71030619	1.075843878	0.734709984	0.943959542	0.776248358	1.197862851	0.803248301	1.116863022	0.702517745	1.08778616	0.736786903	1.148016802	0.77313298	1.045728557	0.752883023	1.045728557	0.780921425	1.069093892	0.732113836	1.205651296	0.679671639	1.014055547	0.667729357	0.983420997	0.77261375	1.020805533	0.78870987	1.051959313
	0.817786732	1.138670668	0.792863707	1.056113151	0.70926773	1.064420825	0.738344592	1.006267102	0.794940626	1.045728557	0.808959827	1.142824506	0.708229271	1.085190012	0.749767645	1.194747473	0.753402252	1.197862851	0.75651763	1.098170754	0.767421454	1.117382252	0.776248358	1.143343735	0.656306304	1.045209327	0.666171668	1.042093949	0.764306076	1.05715161	0.778325277	1.083632323
	0.822979028	1.10492074	0.796498315	1.091939998	0.714460027	1.113747644	0.737306133	1.050920854	0.781440655	1.107516888	0.81986365	1.137112979	0.708748501	1.021324763	0.7419792	1.106478429	0.732633066	1.037940112	0.762748386	1.051959313	0.767421454	1.091420768	0.77365221	1.143862965	0.67863318	1.027036289	0.667210127	1.031709356	0.763267616	1.049363165	0.776248358	1.064420825
	0.836479	1.130362993	0.805844449	1.062343907	0.726921539	1.049882394	0.748209956	0.957459513	0.783517573	1.123093778	0.824536717	1.146978343	0.692133151	1.074286189	0.743017659	1.086747701	0.762748386	1.184882109	0.768979143	1.028074748	0.778844506	1.162036003	0.842190526	1.141786046	0.672921653	1.012497858	0.665652438	0.988613293	0.774171439	1.008344021	0.774690669	1.106997658
	0.831286703	1.138670668	0.789748329	1.059747758	0.720690783	1.065459285	0.744056118	1.055074691	0.798575234	1.243035832	0.80480599	1.13659375	0.696806218	1.05663238	0.72536385	1.218112808	0.768459913	1.130362993	0.761190697	1.083632323	0.767940683	1.079997715	0.724325391	1.152689869	0.680190869	1.034305504	0.673440883	1.017690155	0.767421454	1.036901653	0.776767588	1.102843821
	0.819344421	1.13659375	0.794421396	1.079997715	0.715498486	1.094536146	0.736786903	1.008344021	0.77313298	1.131401453	0.816229043	1.116343792	0.69421007	1.076882337	0.730556147	1.181247501	0.75651763	1.15113218	0.755479171	1.063901596	0.772094521	1.064420825	0.772094521	1.147497573	0.675517802	0.996401738	0.651114007	0.983420997	0.772094521	1.030151667	0.78819064	1.081036175
	0.811555976	1.122055319	0.799094463	1.098170754	0.723286932	1.054036232	0.754440712	1.003151724	0.780921425	1.172939826	0.800652152	1.067016974	0.700960056	1.064420825	0.727440769	1.179689812	0.766382994	1.13607452	0.762748386	1.074805419	0.776248358	1.059747758	0.768459913	1.042613179	0.676556261	1.065459285	0.669806275	1.013017088	0.767421454	1.087266931	0.78870987	1.064420825
	0.816229043	1.154247558	0.793902167	1.070651581	0.719652324	1.083632323	0.749248415	0.989132523	0.766902224	1.117901481	0.829209784	1.251343507	0.700960056	1.102843821	0.736267673	1.154766788	0.762748386	1.101805362	0.760671468	1.065459285	0.767940683	1.048324705	0.849459742	1.153209099	0.681229328	1.034305504	0.659940912	1.029632437	0.77261375	1.052478543	0.784556033	1.131920682
	0.816229043	1.171382137	0.785075262	1.077920797	0.729517688	1.079478486	0.736267673	1.002113265	0.779882966	1.075324648	0.818825191	1.144382195	0.704594663	1.058709299	0.743536889	1.316766445	0.738863822	1.114786103	0.775729128	1.060266988	0.785075262	1.055593921	0.763267616	1.249785818	0.679671639	0.984978686	0.66253706	1.005747872	0.769498372	1.034824734	0.794940626	1.130362993
	0.815190583	1.158401396	0.798575234	1.110632266	0.721210013	1.113747644	0.742498429	0.969921025	0.780402195	1.196824391	0.813632894	1.109593807	0.717056175	1.173459056	0.74094074	1.337016402	0.772094521	1.156843707	0.761190697	1.084670782	0.760152238	1.094016917	0.72588308	1.036901653	0.679152409	1.029113208	0.651633237	1.014055547	0.766902224	1.022882452	0.785594492	1.059228529
	0.834402081	1.148016802	0.792344478	1.049363165	0.712902338	1.096093835	0.764306076	1.052478543	0.77261375	1.10388228	0.817786732	1.117901481	0.689017773	1.096613065	0.739902281	1.159959085	0.736267673	1.131401453	0.754440712	1.05663238	0.760152238	1.056113151	0.766902224	1.144382195	0.669806275	1.011978629	0.668767816	1.038459342	0.767421454	1.060266988	0.772094521	1.156843707
	0.808959827	1.165151381	0.797536774	1.081036175	0.719133094	1.045728557	0.736786903	0.960055661	0.776767588	1.10440151	0.815190583	1.130882223	0.6947293	1.110632266	0.734190755	1.291843421	0.760152238	1.158401396	0.766382994	1.0254786	0.776248358	1.106478429	0.777806047	1.156324477	0.657863993	1.099209213	0.661498601	1.052997773	0.777806047	1.024440141	0.776248358	1.092978457
	0.82038288	1.161516774	0.803248301	1.05767084	0.72588308	1.058190069	0.734709984	1.059228529	0.776767588	1.126209156	0.813113665	1.178651353	0.704075434	1.106478429	0.733152295	1.233170468	0.765863765	1.101286132	0.763786846	1.11945917	0.778325277	1.115824563	0.842709756	1.171382137	0.671363964	0.973555633	0.670325505	0.995363279	0.769498372	1.007824791	0.790267559	1.099728443
	0.798056004	1.164112922	0.813113665	1.121536089	0.721729242	1.054036232	0.743536889	1.011978629	0.761190697	1.191112865	0.814671354	1.10388228	0.711344649	1.071690041	0.736786903	1.281458828	0.755479171	1.15217064	0.763786846	1.094016917	0.775209899	1.093497687	0.760152238	1.209285903	0.689537003	1.002632494	0.663575519	0.956421054	0.758594549	1.030670897	0.80428676	1.036382423
	0.81986365	1.178132123	0.799613693	1.047805476	0.719652324	1.107516888	0.72640231	0.983940226	0.784556033	1.079997715	0.797017545	1.133478371	0.70926773	1.092978457	0.744056118	1.284574206	0.759113779	1.138670668	0.77365221	1.081036175	0.772094521	1.079478486	0.697844678	1.082074634	0.66305629	1.077401567	0.663575519	1.054036232	0.751844563	1.044170868	0.785075262	1.08882462
	0.814152124	1.179170583	0.816229043	1.044690098	0.742498429	1.075324648	0.72536385	0.932536489	0.775209899	1.203055147	0.807921368	1.176055204	0.711863879	1.05715161	0.74145997	1.301708785	0.758075319	1.062343907	0.764825305	1.064940055	0.765863765	1.141266817	0.823498258	1.134516831	0.687460084	0.963171039	0.664613979	0.996920968	0.77261375	1.018728614	0.779363736	1.112189955
	0.813632894	1.161516774	0.778844506	1.070132352	0.718613864	1.099728443	0.762229157	0.994844049	0.775209899	1.174497515	0.814152124	1.05767084	0.711344649	1.035863193	0.746133037	1.316766445	0.758075319	1.126728386	0.77365221	1.07220927	0.778325277	1.071690041	0.706671582	1.159959085	0.665133208	1.032747815	0.659940912	1.010940169	0.777806047	1.047805476	0.805844449	1.128805304
	0.833882851	1.170343678	0.796498315	1.079478486	0.731594606	1.106478429	0.734709984	1.059228529	0.785075262	1.114786103	0.806882909	1.226420483	0.722248472	1.092459227	0.738863822	1.427881595	0.749767645	1.117382252	0.763786846	1.069613122	0.779882966	1.101286132	0.77313298	1.157362936	0.674479342	1.023920911	0.654748615	0.975113322	0.749767645	0.999517116	0.787671411	1.062863136
	0.818305961	1.164112922	0.803248301	1.093497687	0.733671525	1.086747701	0.739902281	0.996401738	0.791306018	1.12049763	0.805844449	1.147497573	0.716536946	1.067536203	0.745094578	1.392573977	0.742498429	1.164632152	0.771056061	1.101805362	0.768459913	1.113747644	0.7892291	1.146978343	0.676037031	0.995882509	0.660979371	1.033786275	0.781959884	1.049363165	0.797536774	1.168785989
	0.811036746	1.144382195	0.797017545	1.071170811	0.744056118	1.065459285	0.724325391	0.975113322	0.784556033	1.140747587	0.802209841	1.135036061	0.712383108	1.074286189	0.735748444	1.218112808	0.772094521	1.107516888	0.765344535	1.078959256	0.790786789	1.233689698	0.767421454	1.142305276	0.669806275	1.021324763	0.653710156	1.037940112	0.761190697	1.001074805	0.791825248	1.124651467
	0.823498258	1.15165141	0.798575234	1.114786103	0.727440769	1.078440026	0.746652267	1.04157472	0.78819064	1.144901424	0.811036746	1.13555529	0.712902338	1.054036232	0.744056118	1.169824448	0.768459913	1.105439969	0.777286817	1.04105549	0.779363736	1.217593578	0.780402195	1.146459113	0.668248586	0.970440255	0.658902452	1.083113093	0.770536832	1.02599783	0.793382937	1.106997658
	0.815709813	1.154766788	0.80376753	1.102324591	0.722248472	1.070132352	0.745094578	1.022363222	0.780402195	1.131401453	0.802729071	1.140747587	0.720171553	1.086228471	0.74145997	1.123093778	0.728998458	1.115305333	0.766382994	1.08882462	0.768459913	1.079478486	0.766382994	1.111670725	0.680710098	1.042093949	0.653190926	0.970440255	0.762229157	1.04053626	0.770017602	1.097132295
	0.829209784	1.165151381	0.806363679	1.034305504	0.718094635	1.07220927	0.751844563	0.973036403	0.782998344	1.135036061	0.806882909	1.157882166	0.716536946	1.107516888	0.74145997	1.132959142	0.734709984	1.094536146	0.75651763	1.065459285	0.77365221	1.130882223	0.770536832	1.223305105	0.674998572	0.983420997	0.660460141	0.958497972	0.766382994	1.026517059	0.782479114	1.095055376
	0.829209784	1.15165141	0.768459913	1.073766959	0.734190755	1.04157472	0.750286874	0.959017202	0.779882966	1.093497687	0.812075205	1.149574491	0.711863879	1.097132295	0.745094578	1.220708956	0.74094074	1.08882462	0.758594549	1.05663238	0.766382994	1.110632266	0.805844449	1.0727285	0.685902395	1.063382366	0.656825534	1.042093949	0.762748386	1.031190126	0.78819064	1.094016917
	0.826613636	1.121536089	0.814671354	1.062343907	0.740421511	1.051440083	0.739902281	1.067536203	0.7892291	1.194747473	0.814152124	1.135036061	0.719133094	1.047805476	0.74145997	1.169824448	0.768459913	1.132439912	0.77313298	1.086747701	0.769498372	1.085190012	0.730036917	1.200978229	0.679671639	1.089343849	0.669806275	0.959017202	0.77313298	1.016132466	0.784036803	1.020805533
	0.811555976	1.156324477	0.791306018	1.092459227	0.72640231	1.133997601	0.75651763	0.954344135	0.787152181	1.291324191	0.812075205	1.098689984	0.711344649	1.127247615	0.730036917	1.141266817	0.766902224	1.1199784	0.780402195	1.089863079	0.762229157	1.137112979	0.762229157	1.113747644	0.688498544	0.952786446	0.666171668	1.023920911	0.75755609	1.077401567	0.765863765	1.058190069
	0.822979028	1.162036003	0.802729071	1.051440083	0.733152295	1.067016974	0.750806104	1.000555576	0.786632951	1.212401281	0.822459799	1.055593921	0.70978696	1.101286132	0.739383051	1.201497458	0.755479171	1.056113151	0.758594549	1.047805476	0.77313298	1.12049763	0.774171439	1.178132123	0.674998572	1.066497744	0.651633237	0.998478657	0.760671468	1.07324773	0.770536832	1.147497573
	0.824017488	1.128286075	0.7892291	1.082074634	0.732633066	1.079997715	0.744575348	1.07220927	0.767940683	1.18332442	0.82090211	1.126728386	0.705113893	1.117382252	0.727959999	1.137632209	0.768979143	1.126728386	0.767940683	1.010940169	0.782998344	1.099728443	0.77313298	1.187478257	0.681748558	1.039497801	0.666690897	1.004190183	0.775209899	1.047805476	0.80532522	1.074286189
	0.818825191	1.160997544	0.800132923	1.059228529	0.735229214	1.087266931	0.737306133	0.932017259	0.774171439	1.147497573	0.800652152	1.147497573	0.701479285	1.114786103	0.737825362	1.219151267	0.749767645	1.115305333	0.764825305	1.062863136	0.776767588	1.097132295	0.780921425	1.140747587	0.691613922	1.037420882	0.655787074	0.992247901	0.767940683	1.061305447	0.793902167	1.13555529
	0.828171325	1.132959142	0.800132923	1.117382252	0.718094635	1.081555404	0.749767645	1.066497744	0.779363736	1.147497573	0.797536774	1.240958913	0.70978696	1.110632266	0.729517688	1.153209099	0.75651763	1.121536089	0.770536832	1.092978457	0.767940683	1.12049763	0.770017602	1.114266874	0.675517802	0.935651867	0.668248586	1.05715161	0.762748386	1.022363222	0.774690669	1.131401453
	0.840632837	1.158401396	0.793902167	1.123093778	0.735229214	1.093497687	0.752363793	1.006267102	0.792863707	1.156843707	0.806882909	1.208766674	0.70926773	1.114266874	0.745094578	1.145939884	0.75703686	1.106997658	0.763786846	1.048843935	0.782479114	1.094536146	0.777286817	1.081036175	0.679671639	1.013017088	0.651633237	0.992767131	0.763267616	1.084670782	0.800132923	1.07220927
	0.813632894	1.187997487	0.793382937	1.078959256	0.742498429	1.122055319	0.739902281	0.999517116	0.770017602	1.150093721	0.803248301	1.15217064	0.696286989	1.092978457	0.739383051	1.255497344	0.74094074	1.092459227	0.767421454	1.081555404	0.768979143	1.115824563	0.811036746	1.142824506	0.693171611	1.059228529	0.661498601	1.022882452	0.770536832	1.033267045	0.774171439	1.087266931
	0.832325162	1.165670611	0.7892291	1.016651696	0.74094074	1.123093778	0.748209956	0.989132523	0.794940626	1.181247501	0.80376753	1.163074463	0.704594663	1.097651524	0.752363793	1.185920568	0.744575348	1.13659375	0.762748386	1.078959256	0.764825305	1.102324591	0.782479114	1.208766674	0.668248586	0.997959427	0.66305629	1.031190126	0.770017602	1.017170925	0.767940683	1.11945917
	0.821421339	1.178651353	0.796498315	1.091420768	0.729517688	1.110113036	0.744056118	0.9309788	0.779363736	1.123093778	0.811555976	1.132439912	0.713940797	1.08778616	0.728479228	1.102843821	0.779363736	1.127247615	0.75651763	1.087266931	0.766382994	1.123613008	0.796498315	1.113228414	0.682787017	0.99328636	0.670325505	1.021324763	0.785594492	1.035343964	0.796498315	1.027555519
	0.818305961	1.169305219	0.787152181	1.092978457	0.736786903	1.109074577	0.74094074	0.981344078	0.774690669	1.190593635	0.80480599	1.148016802	0.703036974	1.094536146	0.733671525	1.173459056	0.745613807	1.154247558	0.770017602	1.106997658	0.776767588	1.094536146	0.743017659	1.085190012	0.677075491	1.078959256	0.671883194	1.000036346	0.768459913	1.049882394	0.795459856	1.074286189
	0.834921311	1.187478257	0.798575234	1.08882462	0.726921539	1.1199784	0.74145997	1.012497858	0.786632951	1.082593864	0.815709813	1.13607452	0.696286989	1.062343907	0.737825362	1.222785875	0.780402195	1.122055319	0.778844506	1.078959256	0.770536832	1.098170754	0.810517516	1.111151496	0.680190869	1.018728614	0.671363964	1.029113208	0.763267616	0.965247958	0.770536832	1.146459113
	0.82038288	1.142305276	0.792863707	1.122574548	0.72640231	1.121536089	0.716017716	1.066497744	0.801690612	1.176574434	0.814152124	1.16774753	0.701479285	1.059228529	0.731075377	1.300670326	0.75755609	1.098689984	0.767940683	1.064420825	0.766902224	1.083113093	0.770536832	1.129843764	0.67759472	0.981344078	0.660979371	1.014055547	0.769498372	1.082074634	0.763267616	1.147497573
	0.828690555	1.185920568	0.810517516	1.046767016	0.731075377	1.069093892	0.711863879	0.998478657	0.78870987	1.265362708	0.814152124	1.111151496	0.712383108	1.08882462	0.735229214	1.291324191	0.761709927	1.1199784	0.760152238	1.027555519	0.77313298	1.112189955	0.761709927	1.15165141	0.669806275	1.093497687	0.659940912	1.030670897	0.753402252	0.990170982	0.789748329	1.141786046
	0.82038288	1.143862965	0.770536832	1.086747701	0.715498486	1.13555529	0.749248415	0.954344135	0.776767588	1.08882462	0.812075205	1.073766959	0.70926773	1.069093892	0.732633066	1.272631923	0.755998401	1.108555347	0.772094521	1.077401567	0.775209899	1.141786046	0.739902281	1.142305276	0.671363964	1.000036346	0.673960113	1.002113265	0.789748329	0.996401738	0.797017545	1.125170697
	0.833363622	1.178132123	0.792344478	1.016651696	0.71030619	1.082593864	0.738863822	1.078440026	0.794421396	1.229535861	0.806882909	1.222785875	0.704075434	1.068574663	0.733152295	1.301708785	0.761709927	1.168785989	0.777806047	1.055593921	0.778325277	1.127766845	0.779363736	1.173978286	0.670844735	1.002113265	0.670844735	1.07220927	0.782998344	1.022882452	0.78870987	1.082074634
	0.833882851	1.177093664	0.789748329	1.121536089	0.717575405	1.090901538	0.745613807	0.991209442	0.774171439	1.089863079	0.82090211	1.125689926	0.697325448	1.0727285	0.727440769	1.258612722	0.761190697	1.107516888	0.765863765	1.061824677	0.782998344	1.085709242	0.740421511	1.134516831	0.666690897	1.00886325	0.671363964	1.018728614	0.794421396	0.979267159	0.801690612	1.116863022
	0.813113665	1.166189841	0.784036803	1.105959199	0.736786903	1.076363108	0.721210013	1.042093949	0.781959884	1.236805076	0.803248301	1.133478371	0.716017716	1.081555404	0.72640231	1.267439627	0.739383051	1.139709128	0.753402252	1.074286189	0.787671411	1.132439912	0.772094521	1.203055147	0.661498601	1.116343792	0.670844735	0.999517116	0.786113722	1.032747815	0.776248358	1.111670725
	0.82038288	1.180728272	0.799094463	1.046247787	0.720171553	1.086747701	0.746652267	1.003670954	0.7892291	1.110632266	0.806363679	1.153728329	0.696806218	1.096093835	0.74145997	1.248228129	0.751325334	1.126728386	0.744056118	1.059228529	0.785594492	1.106478429	0.75755609	1.069093892	0.680190869	1.005747872	0.664094749	1.037940112	0.792863707	1.060786218	0.774171439	1.126209156
	0.834921311	1.164632152	0.806363679	1.076363108	0.705633123	1.068574663	0.720171553	1.021324763	0.786632951	1.164112922	0.812594435	1.127766845	0.712383108	1.08830539	0.734709984	1.318324134	0.75651763	1.11945917	0.772094521	1.08778616	0.7892291	1.164112922	0.836479	1.233689698	0.685383166	0.989132523	0.658902452	1.023920911	0.780402195	1.047286246	0.770017602	1.037940112
	0.81986365	1.155805247	0.792863707	1.097651524	0.728998458	1.076363108	0.739383051	1.018209385	0.790786789	1.245112751	0.814152124	1.123093778	0.703036974	1.107516888	0.738344592	1.156324477	0.752363793	1.139189898	0.760671468	1.054555462	0.777806047	1.134516831	0.704075434	1.090901538	0.683306247	1.040017031	0.669287046	0.997959427	0.768979143	0.99328636	0.807402138	1.175535975
	0.82090211	1.157882166	0.792344478	1.050920854	0.706152352	1.116343792	0.715498486	0.958497972	0.780402195	1.212920511	0.806882909	1.142305276	0.716536946	1.089863079	0.727959999	1.192151324	0.779363736	1.102324591	0.768979143	1.080516945	0.767940683	1.109593807	0.778325277	1.223305105	0.689537003	1.00938248	0.658902452	1.004709413	0.754440712	1.071690041	0.786632951	1.027555519
	0.826613636	1.163593692	0.7892291	1.089863079	0.726921539	1.146978343	0.751844563	1.081555404	0.776767588	1.074286189	0.815709813	1.129324534	0.717056175	1.118939941	0.733671525	1.389977829	0.754440712	1.096093835	0.768459913	1.070651581	0.776248358	1.117382252	0.829209784	1.097651524	0.69421007	1.05767084	0.672921653	1.058709299	0.764306076	1.015613236	0.785594492	1.105959199
	0.827132866	1.185401339	0.792863707	1.064940055	0.723806161	1.010940169	0.718094635	0.912286532	0.768979143	1.256016574	0.815709813	1.112709185	0.715498486	1.117382252	0.734190755	1.26224733	0.754959941	1.171901367	0.764306076	1.044170868	0.769498372	1.082593864	0.771056061	1.081036175	0.685902395	0.99432482	0.66201783	1.021324763	0.772094521	0.981863308	0.791825248	1.116343792
	0.826094406	1.150612951	0.790786789	1.067016974	0.717575405	1.114266874	0.7419792	1.004709413	0.781959884	1.196824391	0.814152124	1.070132352	0.704594663	1.109074577	0.719652324	1.15165141	0.751325334	1.122055319	0.770536832	1.018209385	0.761709927	1.125170697	0.69421007	1.132439912	0.680710098	1.04105549	0.66201783	1.010940169	0.772094521	1.059228529	0.78819064	1.105439969
	0.818305961	1.147497573	0.798575234	1.077401567	0.7419792	1.056113151	0.70978696	1.016651696	0.775209899	1.174497515	0.806882909	1.211362822	0.708229271	1.101286132	0.72588308	1.195785932	0.750286874	1.131920682	0.75703686	1.075324648	0.778325277	1.115824563	0.744056118	1.142305276	0.679152409	1.04105549	0.665652438	1.000036346	0.776248358	0.99432482	0.780921425	1.073766959
	0.822459799	1.153728329	0.799094463	1.108036118	0.705113893	1.131401453	0.749767645	1.070651581	0.790786789	1.149574491	0.818825191	1.046767016	0.706671582	1.126209156	0.719652324	1.218112808	0.758594549	1.108555347	0.794421396	1.102843821	0.793902167	1.097132295	0.743536889	1.16774753	0.681229328	1.000036346	0.672402424	1.023920911	0.765863765	1.055593921	0.790786789	1.175535975
	0.821940569	1.150093721	0.774690669	1.081036175	0.730036917	1.082593864	0.728479228	1.002113265	0.782998344	1.039497801	0.814152124	1.21395897	0.695767759	1.106997658	0.719133094	1.190074406	0.77365221	1.159439855	0.763267616	1.067016974	0.78870987	1.123093778	0.776767588	1.170862908	0.686421625	1.035343964	0.667729357	0.987055604	0.75651763	1.032747815	0.780402195	1.079478486
	0.825575177	1.131401453	0.809998287	1.065459285	0.731594606	1.085709242	0.727440769	0.99328636	0.779363736	1.173978286	0.813632894	1.145939884	0.706152352	1.101286132	0.727959999	1.247708899	0.768459913	1.124651467	0.752883023	1.082074634	0.770017602	1.123613008	0.759113779	1.063901596	0.682787017	1.034824734	0.666690897	1.024440141	0.782998344	1.0254786	0.785075262	1.078959256
	0.841671296	1.132959142	0.785594492	1.074286189	0.738863822	1.107516888	0.729517688	1.000555576	0.78870987	1.23109355	0.811036746	1.12049763	0.720171553	1.073766959	0.723806161	1.257574263	0.769498372	1.148016802	0.761709927	1.045209327	0.774690669	1.116343792	0.759113779	1.155805247	0.683306247	1.042093949	0.665652438	1.039497801	0.78819064	1.030151667	0.799094463	1.085190012
	0.812594435	1.123613008	0.785594492	1.036382423	0.717056175	1.037940112	0.711344649	0.951747987	0.7892291	1.122574548	0.807921368	1.115824563	0.700440826	1.082074634	0.723806161	1.203574377	0.763267616	1.108555347	0.764825305	1.079478486	0.765863765	1.087266931	0.743536889	1.164632152	0.682787017	1.019247844	0.66253706	0.992767131	0.781959884	0.975113322	0.795459856	1.144901424
	0.828171325	1.145420654	0.793382937	1.091939998	0.724844621	1.071690041	0.734709984	1.014574777	0.780402195	1.144382195	0.812075205	1.164112922	0.6947293	1.103363051	0.71030619	1.201497458	0.737825362	1.158401396	0.766382994	1.068055433	0.768459913	1.076882337	0.768979143	1.204612836	0.692133151	1.079997715	0.656825534	1.007824791	0.779882966	1.051959313	0.781959884	1.064420825
	0.810517516	1.144382195	0.780921425	1.079478486	0.72640231	1.132959142	0.720690783	1.060266988	0.77261375	1.078440026	0.805844449	1.137112979	0.696286989	1.061824677	0.718613864	1.238362765	0.760152238	1.111670725	0.767421454	1.079478486	0.764306076	1.125689926	0.764825305	1.105959199	0.69369084	1.006267102	0.675517802	1.002113265	0.786113722	1.044170868	0.795459856	1.133997601
	0.829729014	1.170343678	0.808959827	1.10388228	0.721729242	1.042093949	0.730556147	0.964728728	0.761709927	1.211362822	0.795459856	1.164632152	0.69369084	1.054036232	0.714460027	1.164112922	0.75651763	1.165670611	0.764825305	1.076363108	0.763267616	1.118939941	0.769498372	1.116343792	0.679152409	1.075324648	0.667210127	1.037420882	0.790786789	1.052997773	0.777806047	1.116343792
	0.803248301	1.13607452	0.792863707	1.04053626	0.727959999	1.10388228	0.737306133	1.067536203	0.78819064	1.172939826	0.80532522	1.162555233	0.700440826	1.07220927	0.717056175	1.231612779	0.749767645	1.123093778	0.782998344	1.069093892	0.782479114	1.10492074	0.75651763	1.150093721	0.683825477	0.981863308	0.664094749	1.003151724	0.781959884	1.013017088	0.78819064	1.124651467
	0.825055947	1.143862965	0.784036803	1.065978514	0.727959999	1.027555519	0.730036917	1.005228643	0.760152238	1.150612951	0.805844449	1.079997715	0.706671582	1.002113265	0.711344649	1.232651239	0.7419792	1.111151496	0.770017602	1.079997715	0.775209899	1.077401567	0.768459913	1.208766674	0.681229328	1.061824677	0.676556261	1.027555519	0.766902224	0.987055604	0.801690612	1.060266988
	0.817267502	1.118939941	0.792344478	1.05715161	0.735229214	1.141786046	0.728998458	0.925786503	0.771575291	1.162555233	0.807921368	1.086228471	0.699402367	1.150093721	0.722767702	1.207208985	0.768459913	1.154766788	0.767421454	1.069093892	0.764825305	1.097132295	0.782998344	1.19942054	0.674998572	1.081036175	0.66201783	0.997440198	0.776248358	1.094536146	0.779882966	1.115824563
	0.816748272	1.127766845	0.802209841	1.08830539	0.719652324	1.078959256	0.731075377	1.012497858	0.77261375	1.180209042	0.801690612	1.206689755	0.706152352	1.076882337	0.72640231	1.240439684	0.758594549	1.145420654	0.766902224	1.050920854	0.792344478	1.099728443	0.782998344	1.157882166	0.679671639	1.007305561	0.660979371	0.976671011	0.760671468	1.061305447	0.779882966	1.083632323
	0.812594435	1.15165141	0.794940626	1.08882462	0.722767702	1.059228529	0.751325334	1.068055433	0.771575291	1.079997715	0.802209841	1.075843878	0.704594663	1.095574606	0.719652324	1.243555062	0.764825305	1.084670782	0.749248415	1.077401567	0.764306076	1.158401396	0.833882851	1.121536089	0.683825477	1.053517002	0.669287046	1.04105549	0.777286817	1.036382423	0.78870987	1.110632266
	0.830767473	1.127247615	0.794421396	1.058190069	0.726921539	1.109074577	0.719133094	0.929421111	0.784556033	1.26276656	0.813113665	1.179689812	0.719133094	1.100766902	0.722248472	1.210843592	0.753402252	1.124651467	0.760152238	1.107516888	0.784556033	1.091420768	0.737306133	1.064420825	0.687460084	1.003151724	0.658383223	0.99328636	0.779363736	1.005228643	0.77365221	1.095574606
	0.826094406	1.146978343	0.787671411	1.078959256	0.72640231	1.073766959	0.735229214	1.004709413	0.787671411	1.164632152	0.80376753	1.122574548	0.712383108	1.084670782	0.727440769	1.233170468	0.759113779	1.171901367	0.768459913	1.051959313	0.775209899	1.127766845	0.853094349	1.204093607	0.685902395	1.063901596	0.667729357	1.032228586	0.769498372	1.075324648	0.77261375	1.05767084
	0.818825191	1.101286132	0.80376753	1.101805362	0.719652324	1.084151553	0.737825362	1.005747872	0.794421396	1.076363108	0.811555976	1.155805247	0.715498486	1.124132237	0.728998458	1.235247387	0.759113779	1.139709128	0.766902224	1.07220927	0.752883023	1.121536089	0.700960056	1.07220927	0.67863318	1.07324773	0.654229385	1.005228643	0.779363736	1.047286246	0.771575291	1.112189955
	0.813113665	1.148016802	0.777286817	1.071170811	0.739383051	1.067536203	0.734190755	0.999517116	0.778844506	1.24615121	0.811555976	1.156843707	0.718094635	1.163593692	0.723286932	1.181247501	0.755998401	1.101286132	0.761190697	1.065978514	0.776248358	1.110113036	0.778844506	1.161516774	0.672921653	1.013017088	0.667210127	1.030151667	0.766902224	1.052478543	0.795459856	1.170343678
	0.827132866	1.140747587	0.77261375	1.109593807	0.731594606	1.061824677	0.732113836	1.060266988	0.786113722	1.121016859	0.797017545	1.084670782	0.708229271	1.096613065	0.729517688	1.231612779	0.733671525	1.126728386	0.761190697	1.0727285	0.781440655	1.074286189	0.762748386	1.095574606	0.691613922	1.014055547	0.664094749	0.9782287	0.780921425	1.075324648	0.77365221	1.081555404
	0.822979028	1.149574491	0.796498315	1.084151553	0.731075377	1.023920911	0.751844563	0.954344135	0.777286817	1.168785989	0.811036746	1.123613008	0.701479285	1.070132352	0.733152295	1.196305162	0.7419792	1.144382195	0.747690726	1.074805419	0.780402195	1.115824563	0.777286817	1.127766845	0.690056233	1.038459342	0.673440883	1.05767084	0.77313298	1.094536146	0.785075262	1.106478429
	0.827132866	1.138151439	0.783517573	1.084670782	0.719133094	1.086228471	0.737306133	1.039497801	0.765344535	1.098689984	0.808440598	1.165151381	0.699921596	1.084670782	0.718094635	1.116863022	0.760152238	1.10440151	0.755998401	1.014055547	0.784036803	1.086747701	0.77365221	1.139709128	0.67863318	1.043651638	0.663575519	0.990170982	0.787152181	1.063382366	0.768979143	1.08882462
	0.818305961	1.130882223	0.791306018	1.092978457	0.732113836	1.070132352	0.734190755	1.007305561	0.777286817	1.238881995	0.802729071	1.042613179	0.707710041	1.042613179	0.727440769	1.205132066	0.744575348	1.124132237	0.753921482	1.100247673	0.771056061	1.139189898	0.760152238	1.122055319	0.687460084	1.074286189	0.66201783	1.027555519	0.764825305	1.060266988	0.778325277	1.156843707
	0.826094406	1.15217064	0.803248301	1.078959256	0.718094635	1.049363165	0.72640231	0.954344135	0.754959941	1.164632152	0.806363679	1.232651239	0.702517745	1.112709185	0.731594606	1.194747473	0.7419792	1.146978343	0.767940683	1.068574663	0.779882966	1.068574663	0.765863765	1.155286018	0.67759472	0.997959427	0.666690897	1.002113265	0.760671468	1.083632323	0.78819064	1.091420768
	0.811555976	1.133478371	0.793902167	1.071170811	0.716536946	1.018209385	0.745613807	1.016651696	0.791306018	1.130362993	0.812594435	1.15165141	0.704075434	1.089343849	0.723286932	1.204093607	0.752363793	1.084151553	0.763267616	1.069613122	0.771575291	1.099209213	0.751325334	1.108036118	0.675517802	1.078959256	0.663575519	1.0254786	0.762748386	1.05663238	0.779363736	1.053517002
	0.811036746	1.135036061	0.7892291	1.028593978	0.723806161	1.054555462	0.734190755	1.079478486	0.78870987	1.187478257	0.801171382	1.13659375	0.701998515	1.109593807	0.717575405	1.197862851	0.746652267	1.121536089	0.75651763	1.059747758	0.786632951	1.106478429	0.746133037	1.149055262	0.682267788	0.983940226	0.671883194	1.029113208	0.777806047	1.056113151	0.774690669	1.112709185
	0.817786732	1.139709128	0.799094463	1.1199784	0.720690783	1.066497744	0.738863822	0.950709527	0.771056061	1.162036003	0.812075205	1.107516888	0.706152352	1.08882462	0.731594606	1.168266759	0.747171496	1.157882166	0.754440712	1.074805419	0.785594492	1.096093835	0.754959941	1.131920682	0.672921653	1.106478429	0.676556261	1.016132466	0.770017602	1.031709356	0.794940626	1.128805304
	0.833882851	1.15113218	0.799613693	1.094536146	0.730556147	1.058190069	0.724844621	1.073766959	0.779882966	1.189035946	0.809479057	1.163074463	0.706152352	1.035343964	0.733152295	1.16670907	0.745094578	1.086747701	0.766902224	1.074286189	0.774690669	1.121016859	0.747690726	1.243035832	0.681229328	1.067016974	0.656306304	1.054036232	0.77313298	1.073766959	0.778844506	1.045728557
	0.812075205	1.131920682	0.772094521	1.078959256	0.720690783	1.061305447	0.735748444	1.001594035	0.77261375	1.121536089	0.807921368	1.085709242	0.706671582	1.15113218	0.734190755	1.142305276	0.755998401	1.091420768	0.755998401	1.100247673	0.77313298	1.095055376	0.789748329	1.07324773	0.673440883	0.986017145	0.671363964	1.003670954	0.768979143	0.998997887	0.770017602	1.115824563
	0.801171382	1.090901538	0.797017545	1.067016974	0.727959999	1.097651524	0.724844621	1.039497801	0.780921425	1.118939941	0.807402138	1.154247558	0.707710041	1.078440026	0.734190755	1.171382137	0.745613807	1.137632209	0.749767645	1.047286246	0.75703686	1.075843878	0.803248301	1.169824448	0.670325505	1.005228643	0.672921653	1.030670897	0.763267616	1.061305447	0.776248358	1.125170697
	0.80376753	1.124132237	0.78819064	1.100247673	0.730036917	1.11945917	0.734709984	1.002632494	0.770017602	1.133997601	0.809998287	1.240439684	0.705113893	1.078440026	0.721210013	1.252381966	0.74145997	1.127766845	0.75755609	1.078440026	0.787152181	1.106478429	0.721210013	1.091939998	0.682787017	1.047805476	0.671363964	0.976671011	0.780402195	1.042093949	0.793902167	1.106478429
	0.806882909	1.137632209	0.811036746	1.101805362	0.718094635	1.011459399	0.735748444	1.031190126	0.77313298	1.115305333	0.802729071	1.129324534	0.704594663	1.081036175	0.728479228	1.194228243	0.748209956	1.124132237	0.765863765	1.086747701	0.791306018	1.133478371	0.826094406	1.219670497	0.688498544	1.047286246	0.667729357	1.059228529	0.765863765	1.045728557	0.764825305	1.097651524
	0.816229043	1.146978343	0.787671411	1.031190126	0.722248472	1.093497687	0.713421568	1.020805533	0.785594492	1.164112922	0.816748272	1.116863022	0.706152352	1.122055319	0.721210013	1.217593578	0.737825362	1.099728443	0.758075319	1.062343907	0.770017602	1.091939998	0.716017716	1.144382195	0.681748558	1.118939941	0.682267788	1.001074805	0.770536832	1.101286132	0.795979085	1.110632266
	0.823498258	1.168785989	0.797536774	1.080516945	0.723806161	1.063382366	0.716017716	1.035343964	0.762229157	1.138670668	0.786632951	1.206689755	0.705633123	1.082593864	0.715498486	1.206689755	0.746652267	1.156324477	0.778844506	1.046247787	0.774171439	1.158920625	0.815190583	1.138151439	0.676556261	1.032747815	0.667729357	1.021843992	0.759113779	1.047286246	0.792344478	1.105959199
	0.822979028	1.123093778	0.802729071	1.015613236	0.716017716	1.089343849	0.730556147	1.000036346	0.779363736	1.138670668	0.803248301	1.170862908	0.707710041	1.071170811	0.722767702	1.218112808	0.758594549	1.105959199	0.761709927	1.103363051	0.763786846	1.115305333	0.707190812	1.139189898	0.681229328	1.075324648	0.670325505	1.007824791	0.777286817	1.058709299	0.785075262	1.155805247
	0.813113665	1.15165141	0.784036803	1.102843821	0.708229271	1.081036175	0.730556147	0.940324934	0.774171439	1.157882166	0.802729071	1.156843707	0.698883137	1.109074577	0.724325391	1.233170468	0.736786903	1.048324705	0.75755609	1.030670897	0.774690669	1.10388228	0.767421454	1.089343849	0.677075491	1.08882462	0.66201783	1.010420939	0.759633008	1.05715161	0.795979085	1.049363165
	0.826613636	1.15165141	0.782998344	1.064420825	0.699402367	1.084670782	0.719652324	1.005228643	0.774690669	1.132959142	0.797017545	1.05715161	0.70978696	1.076363108	0.74094074	1.210324363	0.744575348	1.203574377	0.754440712	1.074286189	0.778844506	1.11945917	0.77365221	1.111670725	0.682787017	1.062863136	0.667729357	1.002632494	0.755998401	1.101286132	0.769498372	1.141266817
	0.825055947	1.150093721	0.807921368	1.047805476	0.707710041	1.070651581	0.727959999	1.071690041	0.779882966	1.131920682	0.802729071	1.091939998	0.691094692	1.093497687	0.726921539	1.211362822	0.743536889	1.131920682	0.75703686	1.084151553	0.772094521	1.124651467	0.808959827	1.172420597	0.672921653	1.05715161	0.666171668	1.038978571	0.766902224	1.063382366	0.798056004	1.067016974
	0.819344421	1.132439912	0.813113665	1.101286132	0.703036974	1.055074691	0.736267673	0.943959542	0.777286817	1.112189955	0.80480599	1.060266988	0.700960056	1.086228471	0.71030619	1.258093492	0.743536889	1.082593864	0.750286874	1.05767084	0.765863765	1.13607452	0.732633066	1.143343735	0.669806275	1.056113151	0.677075491	1.001074805	0.777806047	1.051440083	0.775209899	1.10388228
	0.821421339	1.16670907	0.795979085	1.069613122	0.714979257	1.102843821	0.723806161	1.076363108	0.767940683	1.147497573	0.80376753	1.211882052	0.711863879	1.090382309	0.719133094	1.27730499	0.738344592	1.042093949	0.77365221	1.10492074	0.770017602	1.143343735	0.774171439	1.099728443	0.671363964	1.123093778	0.669287046	0.991209442	0.763786846	1.033786275	0.793382937	1.094016917
	0.827132866	1.152689869	0.789748329	1.091939998	0.711344649	1.095055376	0.728998458	0.991209442	0.777286817	1.15113218	0.808440598	1.159959085	0.699402367	1.075324648	0.714979257	1.247189669	0.730036917	1.190074406	0.764306076	1.059228529	0.776767588	1.108036118	0.784036803	1.145939884	0.666690897	1.124132237	0.665133208	1.00886325	0.780402195	1.040017031	0.768979143	1.100247673
	0.813113665	1.141786046	0.77313298	1.118939941	0.717575405	1.068574663	0.733671525	0.921632666	0.77365221	1.23057432	0.799613693	1.102843821	0.699921596	1.095055376	0.721729242	1.253939655	0.732633066	1.132439912	0.742498429	1.079478486	0.780921425	1.095574606	0.764825305	1.116343792	0.677075491	1.024440141	0.66253706	0.985497915	0.778844506	1.018209385	0.78870987	1.109593807
	0.82038288	1.092978457	0.807921368	1.062863136	0.701998515	1.070132352	0.734190755	1.000555576	0.771575291	1.089863079	0.817786732	1.172939826	0.703556204	1.101286132	0.728998458	1.240958913	0.734709984	1.108555347	0.775209899	1.055074691	0.77313298	1.163593692	0.760671468	1.224343564	0.657344763	1.045209327	0.657344763	0.997959427	0.777286817	1.077920797	0.7892291	1.082074634
	0.823498258	1.156324477	0.791825248	1.108555347	0.713940797	1.156843707	0.723806161	0.994844049	0.789748329	1.154247558	0.795979085	1.133997601	0.701998515	1.117901481	0.727959999	1.225382023	0.751844563	1.083632323	0.75651763	1.099728443	0.776767588	1.138670668	0.712902338	1.079478486	0.669806275	1.044690098	0.665652438	0.979267159	0.771575291	1.080516945	0.778844506	1.130362993
	0.824017488	1.152689869	0.812075205	1.077401567	0.697844678	1.084670782	0.726921539	1.097651524	0.772094521	1.210324363	0.797536774	1.083113093	0.704075434	1.131401453	0.738863822	1.264843478	0.755998401	1.095574606	0.775209899	1.034305504	0.778844506	1.115305333	0.784036803	1.166189841	0.677075491	0.980824848	0.658902452	0.976671011	0.777806047	1.064940055	0.777806047	1.077920797
	0.814152124	1.153728329	0.790267559	1.076363108	0.705633123	1.084151553	0.72640231	0.999517116	0.77313298	1.140228357	0.808440598	1.075843878	0.708229271	1.122055319	0.722767702	1.217074348	0.755479171	1.146978343	0.766382994	1.100766902	0.77261375	1.115305333	0.690575462	1.096613065	0.674479342	1.073766959	0.666690897	1.003670954	0.781440655	1.019767074	0.770536832	1.124132237
	0.814152124	1.153728329	0.779363736	1.114786103	0.710825419	1.077401567	0.735748444	0.932017259	0.780921425	1.082074634	0.821421339	1.212401281	0.705113893	1.118939941	0.72536385	1.288728043	0.735748444	1.114266874	0.77313298	1.060786218	0.775209899	1.096613065	0.775209899	1.170343678	0.691094692	0.998997887	0.656306304	1.020805533	0.793902167	1.082074634	0.779363736	1.091420768
	0.814152124	1.127766845	0.790786789	1.022363222	0.718094635	1.070132352	0.716536946	1.005228643	0.784556033	1.162555233	0.808959827	1.089343849	0.698883137	1.103363051	0.731594606	1.270035775	0.755998401	1.114786103	0.764306076	1.075843878	0.776767588	1.082074634	0.746133037	1.10388228	0.661498601	1.018209385	0.670844735	1.054036232	0.775209899	1.050920854	0.778325277	1.105959199
	0.819344421	1.165151381	0.793902167	1.108036118	0.71030619	1.068055433	0.718094635	1.096093835	0.781959884	1.131401453	0.812594435	1.217593578	0.698883137	1.101805362	0.728479228	1.217074348	0.747690726	1.110113036	0.752883023	1.060266988	0.768979143	1.083113093	0.795979085	1.193709013	0.671363964	0.990170982	0.673960113	1.043132409	0.772094521	0.975632552	0.775729128	1.106997658
	0.809998287	1.143343735	0.807921368	1.078959256	0.714460027	1.100766902	0.723806161	0.998478657	0.774171439	1.154247558	0.80480599	1.116863022	0.690056233	1.124132237	0.736267673	1.343766388	0.753921482	1.148016802	0.75703686	1.090382309	0.77313298	1.152689869	0.777286817	1.023401681	0.668248586	1.066497744	0.655267845	1.003670954	0.765863765	1.091420768	0.774690669	1.062343907
	0.807921368	1.156324477	0.778325277	1.100247673	0.698883137	1.060786218	0.734190755	1.054036232	0.789748329	1.200978229	0.809998287	1.149055262	0.696806218	1.082593864	0.738344592	1.144901424	0.74145997	1.125170697	0.769498372	1.071170811	0.785075262	1.111151496	0.755998401	1.220189727	0.670844735	1.050920854	0.672402424	1.054555462	0.771575291	0.982901767	0.770017602	1.115824563
	0.819344421	1.152689869	0.791306018	1.048843935	0.708748501	1.063382366	0.723286932	0.925786503	0.781440655	1.191632095	0.794421396	1.037940112	0.701479285	1.098170754	0.727440769	1.251862736	0.744056118	1.118939941	0.750806104	1.055074691	0.780921425	1.118939941	0.780402195	1.061305447	0.668767816	1.058190069	0.669287046	1.031709356	0.768459913	1.093497687	0.790786789	1.091420768
	0.812594435	1.159959085	0.799094463	1.131401453	0.717056175	1.073766959	0.738863822	1.014574777	0.794940626	1.060786218	0.812075205	1.237843535	0.70926773	1.065459285	0.716536946	1.220189727	0.735229214	1.13607452	0.764825305	1.075324648	0.774690669	1.144901424	0.779363736	1.130362993	0.671883194	1.028593978	0.659421682	1.00938248	0.762748386	1.016132466	0.774171439	1.065459285
	0.825575177	1.158920625	0.798056004	1.076882337	0.704594663	1.054036232	0.732633066	1.075843878	0.781959884	1.201497458	0.800652152	1.144382195	0.705113893	1.126728386	0.715498486	1.223305105	0.730556147	1.130362993	0.77365221	1.042093949	0.786632951	1.135036061	0.782479114	1.192151324	0.664613979	1.032228586	0.655267845	1.045209327	0.769498372	1.064940055	0.780921425	1.124651467
	0.814671354	1.123613008	0.795979085	1.060266988	0.716536946	1.056113151	0.740421511	1.001594035	0.777806047	1.079478486	0.808959827	1.128805304	0.701998515	1.082593864	0.72640231	1.146978343	0.763267616	1.086228471	0.745613807	1.086747701	0.77365221	1.137112979	0.783517573	1.160478314	0.672921653	1.043651638	0.657863993	0.994844049	0.760152238	0.989651753	0.767940683	1.080516945
	0.815709813	1.176055204	0.792863707	1.082593864	0.701998515	1.000036346	0.729517688	0.939286475	0.783517573	1.147497573	0.798056004	1.122055319	0.71030619	1.106478429	0.727959999	1.207728214	0.724844621	1.117901481	0.777806047	1.084151553	0.778844506	1.139189898	0.75755609	1.117901481	0.674998572	1.05663238	0.663575519	1.038459342	0.768979143	1.028593978	0.774171439	1.109074577
	0.81986365	1.153209099	0.791825248	1.05767084	0.718613864	1.066497744	0.747171496	1.011459399	0.778844506	1.086747701	0.798056004	1.065978514	0.708748501	1.139709128	0.72640231	1.225382023	0.739902281	1.039497801	0.750286874	1.035343964	0.781440655	1.133997601	0.765863765	1.133997601	0.676556261	0.974074863	0.663575519	0.991209442	0.779882966	1.047286246	0.774690669	1.091420768
	0.832844392	1.147497573	0.793382937	1.084151553	0.708748501	1.092459227	0.726921539	1.003151724	0.752363793	1.07324773	0.792344478	1.189035946	0.71030619	1.099209213	0.72536385	1.169824448	0.751844563	1.195785932	0.779363736	1.071690041	0.780402195	1.123093778	0.828690555	1.145939884	0.674479342	1.001074805	0.666690897	1.038459342	0.768459913	1.028593978	0.791306018	1.050401624
	0.813632894	1.160997544	0.786113722	1.062863136	0.720690783	1.032747815	0.733152295	1.060266988	0.765344535	1.197343621	0.809998287	1.171901367	0.717575405	1.096613065	0.735229214	1.231612779	0.739383051	1.132959142	0.758594549	1.070132352	0.776248358	1.140747587	0.704594663	1.068574663	0.679152409	1.05767084	0.666690897	1.010940169	0.770536832	1.013017088	0.787671411	1.146978343
	0.831805933	1.169824448	0.803248301	1.078959256	0.724325391	1.103363051	0.730036917	1.004190183	0.778844506	1.137112979	0.809479057	1.129324534	0.70978696	1.069093892	0.730036917	1.249785818	0.752883023	1.094536146	0.753402252	1.05767084	0.791825248	1.126209156	0.780402195	1.203574377	0.667210127	0.995363279	0.660460141	1.04053626	0.75703686	1.081555404	0.769498372	1.132959142
	0.812075205	1.179689812	0.786632951	1.103363051	0.712902338	1.079997715	0.722248472	1.026517059	0.767940683	1.135036061	0.798575234	1.171901367	0.693171611	1.05715161	0.728479228	1.258612722	0.744056118	1.170343678	0.754440712	1.056113151	0.77261375	1.110632266	0.787152181	1.078440026	0.669287046	1.016651696	0.66305629	1.014055547	0.764825305	1.021843992	0.797536774	1.085190012
	0.840632837	1.11945917	0.791306018	1.068055433	0.711863879	1.082593864	0.744575348	1.018728614	0.781959884	1.134516831	0.808440598	1.210324363	0.698363907	1.086228471	0.731594606	1.18332442	0.739383051	1.102843821	0.753921482	1.097651524	0.764306076	1.082593864	0.798575234	1.15165141	0.669806275	1.021843992	0.66305629	1.032747815	0.771056061	1.020286303	0.802209841	1.054555462
	0.815190583	1.173459056	0.7892291	1.064940055	0.707710041	1.090382309	0.712383108	0.9309788	0.769498372	1.129843764	0.800132923	1.159439855	0.702517745	1.075324648	0.730036917	1.179170583	0.745613807	1.122055319	0.755998401	1.039497801	0.774690669	1.108555347	0.737306133	1.200978229	0.664094749	0.983420997	0.66305629	1.003151724	0.764306076	1.046247787	0.785075262	1.101805362
	0.82038288	1.160997544	0.80480599	1.089343849	0.722248472	1.090901538	0.755479171	1.076363108	0.784036803	1.126209156	0.795459856	1.092459227	0.708748501	1.081555404	0.727959999	1.197862851	0.767940683	1.133478371	0.762229157	1.090382309	0.785075262	1.126728386	0.753921482	1.08882462	0.66201783	0.973036403	0.660979371	1.045728557	0.777806047	1.029632437	0.785594492	1.099728443
	0.797536774	1.114266874	0.783517573	1.04157472	0.717056175	1.059747758	0.731075377	1.021843992	0.774690669	1.139189898	0.803248301	1.173459056	0.703556204	1.060266988	0.74145997	1.176055204	0.736786903	1.123093778	0.761190697	1.074805419	0.798575234	1.090382309	0.758594549	1.204093607	0.667729357	0.999517116	0.666690897	1.010420939	0.753921482	1.043651638	0.765863765	1.139189898
	0.821421339	1.146459113	0.799094463	1.075843878	0.718094635	1.060266988	0.735748444	0.925786503	0.75703686	1.163593692	0.814671354	1.074286189	0.703556204	1.10492074	0.730036917	1.248747358	0.742498429	1.130362993	0.759113779	1.045209327	0.787152181	1.095055376	0.782479114	1.070132352	0.669806275	0.986017145	0.665133208	0.991209442	0.768979143	1.046247787	0.781959884	1.083113093
	0.821940569	1.140747587	0.80376753	1.075843878	0.716536946	1.142305276	0.722767702	1.000036346	0.763786846	1.145420654	0.824536717	1.178132123	0.701998515	1.00886325	0.724844621	1.243035832	0.745094578	1.153209099	0.745613807	1.084670782	0.780921425	1.1199784	0.766382994	1.137112979	0.660460141	1.021843992	0.672921653	1.026517059	0.754959941	1.034824734	0.785075262	1.098689984
	0.808959827	1.194747473	0.802729071	1.077401567	0.70926773	1.076363108	0.733671525	1.075843878	0.785594492	1.145420654	0.800652152	1.10492074	0.705113893	1.098689984	0.727959999	1.210843592	0.75651763	1.131401453	0.771056061	1.040017031	0.782998344	1.156324477	0.787671411	1.160478314	0.667729357	0.950709527	0.654229385	1.00886325	0.770536832	1.0254786	0.791825248	1.081036175
	0.82038288	1.125689926	0.802729071	1.08830539	0.712902338	1.100766902	0.72588308	1.018728614	0.761190697	1.134516831	0.810517516	1.162555233	0.6947293	1.152689869	0.737306133	1.123093778	0.744575348	1.093497687	0.755479171	1.075324648	0.778325277	1.133997601	0.777806047	1.190593635	0.663575519	1.073766959	0.664613979	1.032747815	0.771575291	1.049363165	0.755479171	1.094536146
	0.824017488	1.128805304	0.784556033	1.064420825	0.719652324	1.082074634	0.744056118	0.938767245	0.786632951	1.204612836	0.802729071	1.161516774	0.707190812	1.100247673	0.733152295	1.257574263	0.752363793	1.134516831	0.767940683	1.05767084	0.78870987	1.135036061	0.786632951	1.137632209	0.675517802	1.050920854	0.658383223	1.031190126	0.763267616	1.048843935	0.777286817	1.112189955
	0.815190583	1.102324591	0.793902167	1.067016974	0.699921596	1.068574663	0.743017659	1.027555519	0.776767588	1.163593692	0.80532522	1.159439855	0.695248529	1.161516774	0.732113836	1.294958799	0.753921482	1.16670907	0.754959941	1.079997715	0.775729128	1.102843821	0.826094406	1.123613008	0.675517802	1.05767084	0.666690897	1.069093892	0.776767588	1.030670897	0.770536832	1.138151439
	0.812594435	1.143343735	0.801690612	1.090901538	0.721729242	1.021843992	0.72536385	1.052478543	0.771575291	1.220189727	0.802209841	1.1199784	0.700960056	1.12049763	0.738863822	1.294439569	0.762229157	1.080516945	0.759633008	1.054555462	0.777806047	1.099209213	0.825055947	1.089863079	0.651114007	1.031190126	0.656306304	0.988613293	0.770017602	0.988613293	0.783517573	1.047805476
	0.807402138	1.10388228	0.795979085	1.084151553	0.718613864	1.087266931	0.713421568	1.015094007	0.763786846	1.178651353	0.807402138	1.157882166	0.691613922	1.149055262	0.731594606	1.166189841	0.745613807	1.15113218	0.743536889	1.080516945	0.765863765	1.130882223	0.720171553	1.126728386	0.655267845	1.048324705	0.658902452	1.046247787	0.759633008	1.070132352	0.790786789	1.140228357
	0.814152124	1.140747587	0.816748272	1.075324648	0.732113836	1.106478429	0.732633066	0.934613408	0.77365221	1.096093835	0.80376753	1.128286075	0.701998515	1.154247558	0.72536385	1.26276656	0.749248415	1.111151496	0.777286817	1.064940055	0.780402195	1.146459113	0.750286874	1.164112922	0.660460141	0.97874793	0.665133208	1.029632437	0.775729128	0.99328636	0.797536774	1.077401567
	0.828690555	1.125170697	0.791306018	1.046247787	0.750286874	1.031709356	0.732113836	1.070132352	0.77261375	1.16774753	0.811036746	1.150612951	0.689537003	1.13659375	0.731075377	1.221228186	0.723286932	1.125689926	0.766382994	1.069093892	0.792863707	1.134516831	0.833882851	1.220189727	0.664094749	1.058709299	0.668767816	1.038459342	0.765344535	1.081555404	0.778844506	1.125170697
	0.793382937	1.159439855	0.815190583	1.126209156	0.714460027	1.116343792	0.72640231	1.013536318	0.771575291	1.132959142	0.808959827	1.126209156	0.702517745	1.109074577	0.733671525	1.274189612	0.771056061	1.089863079	0.763786846	1.050401624	0.774171439	1.132439912	0.765863765	1.062343907	0.667210127	1.00990171	0.66253706	1.022882452	0.777806047	1.047286246	0.775209899	1.094536146
	0.812594435	1.149055262	0.789748329	1.063901596	0.702517745	1.077401567	0.719133094	1.001594035	0.777286817	1.156843707	0.80480599	1.161516774	0.6947293	1.103363051	0.72588308	1.241478143	0.72640231	1.099728443	0.770017602	1.086747701	0.768459913	1.141266817	0.711344649	1.21395897	0.670325505	1.069613122	0.669806275	1.00886325	0.752363793	1.027036289	0.767940683	1.055074691
	0.821940569	1.150612951	0.811036746	1.108036118	0.713421568	1.078440026	0.744056118	1.026517059	0.771575291	1.133997601	0.806882909	1.131401453	0.696806218	1.092978457	0.722767702	1.1672283	0.748209956	1.118420711	0.764306076	1.075324648	0.779882966	1.135036061	0.827132866	1.050920854	0.668248586	0.989132523	0.66253706	1.015094007	0.759113779	1.056113151	0.772094521	1.106997658
	0.825055947	1.171382137	0.767940683	1.065978514	0.700440826	1.060786218	0.734709984	0.935651867	0.768459913	1.132959142	0.799613693	1.074286189	0.698363907	1.176574434	0.736267673	1.188516717	0.755998401	1.047805476	0.769498372	1.07220927	0.782479114	1.139709128	0.765863765	1.144901424	0.667210127	1.125689926	0.665133208	1.00990171	0.763267616	1.050920854	0.800652152	1.078440026
	0.819344421	1.146459113	0.78870987	1.08830539	0.707190812	1.054555462	0.713421568	1.021843992	0.769498372	1.150612951	0.798575234	1.220708956	0.697844678	1.047805476	0.74145997	1.169824448	0.77365221	1.197343621	0.760152238	1.050920854	0.792863707	1.108555347	0.730036917	1.130882223	0.656306304	1.090382309	0.659421682	1.055074691	0.770536832	1.079997715	0.775729128	1.100247673
	0.82090211	1.154766788	0.779363736	1.075324648	0.720171553	1.085709242	0.732633066	1.094016917	0.759113779	1.163074463	0.806363679	1.15165141	0.699402367	1.099209213	0.734709984	1.155286018	0.749767645	1.055074691	0.760671468	1.083632323	0.7892291	1.124132237	0.833882851	1.133997601	0.67759472	1.047286246	0.668767816	1.019767074	0.789748329	1.003151724	0.786632951	1.132439912
	0.817786732	1.159439855	0.793382937	1.112709185	0.72588308	1.070651581	0.753402252	0.981863308	0.7892291	1.066497744	0.801690612	1.154247558	0.690056233	1.114266874	0.718613864	1.149574491	0.774690669	1.196824391	0.774171439	1.07220927	0.775209899	1.101805362	0.70926773	1.15217064	0.669287046	0.974074863	0.666171668	1.034824734	0.77365221	1.015094007	0.775729128	1.115824563
	0.82038288	1.170862908	0.787671411	1.063382366	0.727440769	1.062343907	0.735748444	1.029632437	0.77365221	1.155286018	0.817786732	1.161516774	0.690575462	1.146978343	0.730556147	1.216555119	0.733671525	1.070651581	0.75755609	1.073766959	0.786113722	1.126209156	0.813632894	1.202535918	0.668248586	1.031190126	0.661498601	0.991728671	0.766382994	1.048324705	0.77261375	1.10388228
	0.791825248	1.165151381	0.801690612	1.10440151	0.71030619	1.021843992	0.72536385	0.990170982	0.769498372	1.272112694	0.786632951	1.165670611	0.695248529	1.128805304	0.735229214	1.187478257	0.748729185	1.126209156	0.767421454	1.091420768	0.790786789	1.130362993	0.776767588	1.097132295	0.676556261	1.075324648	0.661498601	1.037940112	0.763786846	1.073766959	0.774171439	1.122574548
	0.817786732	1.166189841	0.78819064	1.086747701	0.735229214	1.146978343	0.739383051	0.99432482	0.762229157	1.094016917	0.808959827	1.117382252	0.697844678	1.096613065	0.72588308	1.192670554	0.759633008	1.121536089	0.759113779	1.051959313	0.786113722	1.155286018	0.721729242	1.238362765	0.667729357	1.047286246	0.664094749	1.024440141	0.771056061	1.044690098	0.776767588	1.048843935
	0.813113665	1.163593692	0.793902167	1.064940055	0.739902281	1.05767084	0.719652324	1.035343964	0.791825248	1.272112694	0.799613693	1.149574491	0.707710041	1.11945917	0.731075377	1.255497344	0.753402252	1.116343792	0.77313298	1.08778616	0.776767588	1.121536089	0.776248358	1.056113151	0.671363964	1.014574777	0.657344763	1.015613236	0.774171439	1.042613179	0.771056061	1.094536146
	0.806363679	1.1672283	0.808959827	1.073766959	0.733671525	1.022363222	0.744056118	1.028074748	0.762229157	1.170343678	0.799094463	1.050920854	0.701479285	1.087266931	0.728479228	1.275228072	0.750806104	1.11945917	0.768979143	1.08882462	0.787671411	1.101805362	0.828690555	1.139709128	0.664613979	1.070651581	0.664094749	1.070132352	0.770017602	1.032747815	0.77365221	1.154247558
	0.82090211	1.13555529	0.787152181	1.085190012	0.717575405	1.092459227	0.74094074	0.941363393	0.77313298	1.11945917	0.799094463	1.24615121	0.6947293	1.028074748	0.730036917	1.21499743	0.736786903	1.098689984	0.759113779	1.056113151	0.800652152	1.160478314	0.728998458	1.138151439	0.676556261	1.039497801	0.658383223	0.952786446	0.753921482	1.032228586	0.779363736	1.090901538
	0.817267502	1.158920625	0.799094463	1.081555404	0.730036917	1.04105549	0.724844621	1.091939998	0.771056061	1.170343678	0.80428676	1.137112979	0.695767759	1.079478486	0.728479228	1.229016631	0.762748386	1.092978457	0.780402195	1.05663238	0.776767588	1.078959256	0.758594549	1.2144782	0.666690897	1.046247787	0.680190869	1.04157472	0.75651763	1.042093949	0.775729128	1.129324534
	0.813632894	1.164632152	0.797017545	1.08830539	0.745094578	1.021843992	0.734709984	1.014574777	0.779882966	1.124651467	0.796498315	1.141266817	0.692652381	1.059228529	0.734709984	1.249785818	0.731075377	1.086228471	0.771056061	1.102324591	0.776767588	1.174497515	0.789748329	1.128286075	0.67759472	1.011459399	0.652671696	1.023920911	0.785075262	1.017170925	0.768459913	1.146459113
	0.813113665	1.142305276	0.791825248	1.08778616	0.732633066	1.074286189	0.737825362	0.987574834	0.787671411	1.13555529	0.80480599	1.165670611	0.704594663	1.003151724	0.731594606	1.216035889	0.747171496	1.177612894	0.771056061	1.07220927	0.779882966	1.123613008	0.77261375	1.066497744	0.669806275	1.067536203	0.664613979	1.022363222	0.777286817	1.045209327	0.803248301	1.095574606
	0.831805933	1.148016802	0.791825248	1.075324648	0.731075377	1.045209327	0.735748444	0.948113379	0.789748329	1.159439855	0.806882909	1.171382137	0.712902338	1.108555347	0.723286932	1.27834345	0.72588308	1.031190126	0.749248415	1.061305447	0.783517573	1.108555347	0.817267502	1.110632266	0.672921653	0.988613293	0.66305629	1.036901653	0.774171439	1.016651696	0.785075262	1.077401567
	0.819344421	1.158401396	0.767940683	1.070651581	0.726921539	1.035863193	0.724844621	1.006267102	0.781959884	1.142305276	0.802209841	1.116343792	0.705633123	1.04053626	0.734190755	1.229016631	0.744575348	1.218632038	0.770536832	1.084670782	0.768459913	1.085190012	0.720690783	1.168266759	0.671883194	1.079478486	0.658383223	1.062343907	0.767421454	1.091939998	0.795459856	1.100247673
	0.817786732	1.139709128	0.811036746	1.024440141	0.72536385	1.071690041	0.719652324	1.084151553	0.778844506	1.07324773	0.797017545	1.179170583	0.695767759	1.085709242	0.728479228	1.212920511	0.762748386	1.109593807	0.783517573	1.062863136	0.761709927	1.100247673	0.854132809	1.069613122	0.667729357	1.078959256	0.675517802	0.954344135	0.759633008	1.026517059	0.776767588	1.149055262
	0.828690555	1.139709128	0.761190697	1.128286075	0.724844621	1.032228586	0.743017659	1.004709413	0.774690669	1.203055147	0.796498315	1.092978457	0.70978696	1.083113093	0.72536385	1.267958856	0.734709984	1.138151439	0.764825305	1.091939998	0.764825305	1.097651524	0.809998287	1.168266759	0.667210127	0.975632552	0.657344763	0.99328636	0.786113722	1.013536318	0.765344535	1.08830539
	0.825575177	1.1199784	0.798056004	1.056113151	0.712902338	1.047286246	0.717575405	0.928901881	0.781440655	1.069093892	0.78870987	1.157362936	0.702517745	1.024440141	0.731075377	1.235766617	0.7419792	1.149574491	0.763786846	1.082074634	0.768979143	1.096613065	0.699921596	1.145420654	0.684863936	1.107516888	0.666690897	1.031190126	0.761190697	1.013017088	0.798575234	1.062343907
	0.806882909	1.158401396	0.791825248	1.092978457	0.724325391	1.047286246	0.7419792	1.018728614	0.777806047	1.196824391	0.797017545	1.159439855	0.707710041	1.050920854	0.728998458	1.202535918	0.75651763	1.110113036	0.768459913	1.020286303	0.777286817	1.097132295	0.779882966	1.145420654	0.655267845	1.069093892	0.668767816	1.019767074	0.762748386	1.081036175	0.790267559	1.112189955
	0.819344421	1.149574491	0.818825191	1.071170811	0.730036917	1.052478543	0.711344649	1.093497687	0.787671411	1.146459113	0.794421396	1.221747416	0.713940797	1.07324773	0.730036917	1.275747301	0.737825362	1.089343849	0.752883023	1.043651638	0.764825305	1.110632266	0.768979143	1.026517059	0.663575519	0.959536432	0.66201783	0.974594092	0.771575291	0.996920968	0.770017602	1.123093778
	0.819344421	1.165151381	0.781440655	1.095055376	0.713421568	1.049882394	0.744056118	0.957978743	0.792344478	1.137632209	0.794421396	1.193189784	0.701998515	1.087266931	0.738344592	1.243035832	0.737306133	1.138151439	0.766902224	1.105439969	0.775729128	1.105959199	0.774690669	1.137632209	0.659940912	1.056113151	0.670844735	1.019767074	0.765863765	1.058190069	0.767421454	1.11945917
	0.812075205	1.146978343	0.790267559	1.075324648	0.727440769	1.08830539	0.736267673	0.991728671	0.790786789	1.150612951	0.808959827	1.124651467	0.690575462	1.094536146	0.722248472	1.222266645	0.768979143	1.133997601	0.760671468	1.018209385	0.755479171	1.112189955	0.825055947	1.150612951	0.674998572	1.110113036	0.656306304	1.003151724	0.758075319	1.053517002	0.790786789	1.069093892
	0.812594435	1.124132237	0.792863707	1.05767084	0.738344592	1.058190069	0.722248472	0.953824905	0.781440655	1.084151553	0.808959827	1.13555529	0.695767759	1.084670782	0.731075377	1.254458885	0.735229214	1.094536146	0.775209899	1.077920797	0.783517573	1.112709185	0.721210013	1.208766674	0.666171668	1.035343964	0.663575519	1.035863193	0.775209899	1.07220927	0.779363736	1.071690041
	0.818305961	1.13659375	0.812594435	1.07220927	0.721210013	1.05715161	0.749767645	1.078959256	0.778325277	1.150612951	0.799613693	1.191112865	0.698883137	1.051959313	0.724325391	1.187997487	0.754959941	1.144901424	0.754959941	1.07220927	0.760152238	1.083113093	0.795979085	1.141786046	0.671363964	1.074286189	0.669287046	0.955901824	0.779882966	0.995363279	0.774690669	1.100766902
	0.814152124	1.111670725	0.770536832	1.058709299	0.720171553	1.090901538	0.732633066	0.952786446	0.771056061	1.224862794	0.796498315	1.10388228	0.689537003	1.077920797	0.730556147	1.394131666	0.779363736	1.142824506	0.777806047	1.070132352	0.771056061	1.110113036	0.830767473	1.048843935	0.671883194	1.018728614	0.66305629	1.000036346	0.787671411	1.022363222	0.761190697	1.067536203
	0.82090211	1.11945917	0.786113722	1.081555404	0.72588308	1.089343849	0.733671525	1.007824791	0.774171439	1.157362936	0.797017545	1.146459113	0.698883137	0.998478657	0.72588308	1.328189498	0.736786903	1.058190069	0.778325277	1.075324648	0.758075319	1.111670725	0.733152295	1.143862965	0.667729357	1.043132409	0.655787074	1.075843878	0.774171439	1.069093892	0.789748329	1.113747644
	0.815190583	1.102324591	0.784556033	1.075324648	0.724844621	1.069093892	0.733671525	1.071690041	0.776767588	1.12049763	0.800652152	1.200458999	0.69421007	1.157362936	0.731075377	1.203574377	0.708229271	1.171382137	0.77313298	1.038978571	0.765863765	1.117901481	0.779882966	1.209805133	0.680190869	0.996920968	0.66201783	1.033786275	0.767421454	1.055074691	0.777286817	1.077401567
	0.817267502	1.128805304	0.778844506	1.055074691	0.740421511	1.071170811	0.749767645	0.933055719	0.768979143	1.287170354	0.78819064	1.105959199	0.70926773	1.036901653	0.718613864	1.280939598	0.74094074	1.115305333	0.77261375	1.10440151	0.755998401	1.148016802	0.822979028	1.059228529	0.664094749	1.082074634	0.668767816	0.989132523	0.744575348	1.067016974	0.785594492	1.08882462
	0.802729071	1.141786046	0.802729071	1.091420768	0.732113836	1.011978629	0.724844621	1.079478486	0.785594492	1.154247558	0.807402138	1.19942054	0.716536946	1.08778616	0.728479228	1.285093435	0.742498429	1.10440151	0.762229157	1.078440026	0.774171439	1.096093835	0.753921482	1.124132237	0.672402424	0.97770947	0.660979371	1.003670954	0.75755609	1.077401567	0.782479114	1.122574548
	0.827652095	1.140747587	0.793382937	1.067536203	0.704075434	1.068055433	0.726921539	0.920594206	0.778325277	1.140747587	0.816229043	1.128805304	0.712383108	1.083113093	0.72588308	1.243555062	0.746652267	1.142305276	0.755998401	1.060266988	0.760671468	1.140228357	0.796498315	1.149055262	0.672402424	1.124651467	0.658383223	1.062863136	0.771575291	1.05767084	0.774690669	1.091420768
	0.800132923	1.131401453	0.817267502	1.056113151	0.737825362	1.110632266	0.736786903	1.086228471	0.775209899	1.142305276	0.803248301	1.13659375	0.711863879	1.090382309	0.716017716	1.195266702	0.734709984	1.106997658	0.796498315	1.068574663	0.767940683	1.08778616	0.790267559	1.184362879	0.671883194	1.011978629	0.660979371	0.984459456	0.766902224	1.031709356	0.797536774	1.066497744
	0.806363679	1.111670725	0.768459913	1.053517002	0.732113836	1.04105549	0.733152295	0.950190298	0.776767588	1.156843707	0.802209841	1.139709128	0.699921596	1.063382366	0.726921539	1.258612722	0.733152295	1.142305276	0.784036803	1.070132352	0.766382994	1.111151496	0.793902167	1.147497573	0.683306247	0.988613293	0.665652438	1.035343964	0.793382937	0.97874793	0.781959884	1.090901538
	0.83544054	1.115305333	0.807921368	1.037420882	0.737825362	1.083632323	0.732633066	1.016132466	0.793382937	1.091939998	0.80480599	1.103363051	0.700440826	1.097132295	0.716536946	1.206170525	0.736267673	1.145420654	0.749767645	1.085709242	0.752363793	1.045728557	0.786632951	1.133478371	0.652671696	0.995882509	0.666690897	1.011459399	0.77261375	1.101286132	0.799613693	1.143343735
	0.812075205	1.149574491	0.779882966	1.075843878	0.717575405	1.139189898	0.733671525	0.997959427	0.790267559	1.251343507	0.80428676	1.165670611	0.70926773	1.074805419	0.728998458	1.180209042	0.734190755	1.105439969	0.782479114	1.043132409	0.771056061	1.076882337	0.778844506	1.098689984	0.670844735	1.132439912	0.668767816	1.026517059	0.769498372	1.027555519	0.763267616	1.064420825
	0.824536717	1.128805304	0.797017545	1.101286132	0.718613864	1.08830539	0.744575348	1.082593864	0.786113722	1.176574434	0.797017545	1.142824506	0.71030619	1.08778616	0.734709984	1.238881995	0.755998401	1.1199784	0.768979143	1.036382423	0.767421454	1.08778616	0.78870987	1.102324591	0.673440883	0.969921025	0.663575519	1.022363222	0.77313298	0.992767131	0.761190697	1.071690041
	0.825575177	1.144382195	0.78819064	1.015613236	0.728998458	1.106478429	0.734190755	0.908132694	0.785594492	1.11945917	0.797536774	1.059747758	0.700960056	1.082074634	0.731594606	1.197862851	0.747171496	1.045728557	0.75651763	1.085190012	0.758594549	1.096613065	0.827132866	1.139709128	0.673960113	1.00990171	0.665652438	0.99328636	0.763267616	1.089863079	0.814152124	1.164632152
	0.829209784	1.130882223	0.784036803	1.08778616	0.714979257	1.089343849	0.727959999	1.011459399	0.782998344	1.135036061	0.796498315	1.219670497	0.688498544	1.064420825	0.732633066	1.123093778	0.736786903	1.209285903	0.775729128	1.063382366	0.764306076	1.079478486	0.717575405	1.111670725	0.666690897	1.116343792	0.658383223	1.043132409	0.770536832	1.011459399	0.78819064	1.058709299
	0.815709813	1.124132237	0.798575234	1.015613236	0.728998458	1.096613065	0.733671525	1.016132466	0.77365221	1.13659375	0.801690612	1.091420768	0.698883137	1.107516888	0.718094635	1.134516831	0.736786903	1.131401453	0.761709927	1.101805362	0.761190697	1.122574548	0.813113665	1.128286075	0.675517802	1.043132409	0.655267845	0.977190241	0.771575291	1.052478543	0.776767588	1.144901424
	0.823498258	1.134516831	0.786113722	1.060786218	0.722248472	1.089863079	0.736786903	1.060786218	0.770017602	1.139189898	0.799613693	1.13555529	0.707190812	1.099209213	0.719133094	1.368170183	0.727440769	1.115824563	0.778844506	1.036901653	0.755479171	1.110113036	0.798575234	1.144901424	0.670844735	1.008344021	0.656825534	1.046767016	0.754440712	1.014055547	0.775209899	1.110632266
	0.828690555	1.169305219	0.791825248	1.069093892	0.72640231	1.049363165	0.739383051	1.000036346	0.769498372	1.086747701	0.802209841	1.160997544	0.71030619	1.100247673	0.736267673	1.137112979	0.732633066	1.13659375	0.743017659	1.065978514	0.753921482	1.100247673	0.750806104	1.197343621	0.676556261	1.055593921	0.664094749	1.02599783	0.754440712	1.064420825	0.77365221	1.115824563
	0.833882851	1.146459113	0.799094463	1.107516888	0.728998458	1.017690155	0.745094578	0.966286417	0.784036803	1.239920454	0.802729071	1.157882166	0.706152352	1.113747644	0.723286932	1.110113036	0.720690783	1.105959199	0.784556033	1.059228529	0.764825305	1.084670782	0.728998458	1.098170754	0.687979314	1.022363222	0.655787074	0.998997887	0.769498372	1.051440083	0.777806047	1.054555462
	0.783517573	1.159959085	0.783517573	1.070651581	0.726921539	1.080516945	0.724325391	1.02495937	0.767421454	1.143343735	0.809479057	1.142824506	0.70978696	1.085190012	0.732113836	1.256535803	0.75703686	1.13607452	0.777806047	1.055074691	0.75651763	1.089863079	0.7892291	1.169824448	0.669806275	1.044170868	0.665652438	1.022882452	0.767421454	1.033786275	0.78870987	1.101805362
	0.81986365	1.16774753	0.787671411	1.10388228	0.744056118	1.098689984	0.762748386	1.061824677	0.766902224	1.15113218	0.795979085	1.114266874	0.701998515	1.111670725	0.716017716	1.385823992	0.746652267	1.08830539	0.767421454	1.014055547	0.769498372	1.130362993	0.827652095	1.068055433	0.674479342	0.984459456	0.664094749	1.029113208	0.786632951	1.046247787	0.781959884	1.103363051
	0.817786732	1.127766845	0.798056004	1.04053626	0.704594663	1.07220927	0.717575405	0.992247901	0.780921425	1.074805419	0.802729071	1.118939941	0.720171553	1.117901481	0.730036917	1.078440026	0.724844621	1.148536032	0.764306076	1.038978571	0.768979143	1.08830539	0.766902224	1.122574548	0.682267788	1.02599783	0.660979371	1.044690098	0.766382994	0.998997887	0.771575291	1.07324773
	0.812075205	1.127247615	0.778844506	1.109593807	0.726921539	1.066497744	0.754440712	1.035863193	0.770017602	1.222266645	0.812075205	1.123093778	0.704075434	1.090382309	0.722248472	1.264843478	0.743017659	1.141786046	0.777806047	1.063901596	0.762229157	1.139189898	0.711863879	1.15165141	0.680190869	1.08882462	0.659421682	1.00990171	0.779363736	1.063382366	0.764825305	1.076882337
	0.821421339	1.156324477	0.793382937	1.081555404	0.722248472	1.085190012	0.740421511	1.019247844	0.75755609	1.180728272	0.792344478	1.131920682	0.717056175	1.111670725	0.723806161	1.313131838	0.745613807	1.113228414	0.775729128	1.083113093	0.770017602	1.059747758	0.769498372	1.108555347	0.681229328	1.000036346	0.661498601	0.983420997	0.774171439	1.014055547	0.784556033	1.127766845
	0.815709813	1.138151439	0.791306018	1.074805419	0.729517688	1.026517059	0.732633066	1.030151667	0.759633008	1.147497573	0.794940626	1.116863022	0.706152352	1.093497687	0.726921539	1.154247558	0.742498429	1.109593807	0.762229157	1.082593864	0.759633008	1.098689984	0.772094521	1.18384365	0.692652381	0.989651753	0.676556261	1.069613122	0.775209899	1.036901653	0.791306018	1.035343964
	0.812075205	1.126209156	0.790786789	1.084670782	0.727440769	1.035863193	0.751325334	0.99328636	0.766382994	1.059228529	0.793382937	1.160478314	0.703556204	1.116863022	0.72588308	1.301189555	0.743017659	1.15217064	0.791825248	1.039497801	0.766902224	1.109074577	0.789748329	1.168266759	0.681229328	1.019247844	0.652152467	1.000555576	0.766382994	1.039497801	0.787671411	1.146459113
	0.821940569	1.130362993	0.790786789	1.064940055	0.735748444	1.080516945	0.744575348	1.038978571	0.77365221	1.234728157	0.794421396	1.099728443	0.689017773	1.092978457	0.722248472	1.270555005	0.730036917	1.12049763	0.764825305	1.079478486	0.768459913	1.124651467	0.774171439	1.080516945	0.687979314	1.010420939	0.673960113	0.982901767	0.769498372	1.022882452	0.775209899	1.05715161
	0.828171325	1.133997601	0.802209841	1.108555347	0.719652324	1.108036118	0.722248472	1.019247844	0.7892291	1.128286075	0.792344478	1.146978343	0.719133094	1.093497687	0.737306133	1.239920454	0.752363793	1.096613065	0.766382994	1.079478486	0.766902224	1.148016802	0.777286817	1.118939941	0.687979314	1.047805476	0.651633237	0.997959427	0.779882966	1.094016917	0.750286874	1.142824506
	0.818825191	1.118420711	0.775209899	1.079997715	0.718094635	1.031709356	0.729517688	0.994844049	0.784556033	1.170343678	0.803248301	1.114266874	0.697844678	1.006786332	0.74145997	1.215516659	0.744575348	1.149574491	0.778844506	1.045728557	0.77261375	1.15113218	0.777806047	1.142305276	0.680190869	1.013536318	0.669806275	1.038459342	0.790267559	0.981863308	0.769498372	1.046247787
	0.809479057	1.124651467	0.805844449	1.092459227	0.719133094	1.047805476	0.728479228	1.019767074	0.760671468	1.082074634	0.799094463	1.128286075	0.691613922	1.021843992	0.728479228	1.254458885	0.755998401	1.033786275	0.762229157	1.124651467	0.774171439	1.123613008	0.777286817	1.161516774	0.681229328	0.981344078	0.669287046	0.984459456	0.776767588	1.112709185	0.805844449	1.019247844
	0.814671354	1.109074577	0.784556033	1.070132352	0.722767702	1.110113036	0.732113836	0.926824962	0.784036803	1.157882166	0.810517516	1.090382309	0.684863936	1.034305504	0.728479228	1.234728157	0.748729185	1.221747416	0.779882966	1.081036175	0.764306076	1.138151439	0.776767588	1.140747587	0.674998572	1.102843821	0.668248586	1.00938248	0.764825305	0.966286417	0.779363736	1.131401453
	0.80428676	1.127766845	0.7892291	1.083113093	0.722767702	1.07324773	0.732113836	1.017170925	0.787152181	1.256016574	0.802729071	1.148016802	0.704594663	1.08778616	0.726921539	1.184882109	0.743536889	1.117382252	0.764825305	1.082074634	0.769498372	1.154247558	0.776767588	1.138670668	0.670844735	1.022363222	0.669806275	0.991209442	0.774171439	1.037940112	0.771056061	1.132959142
	0.806882909	1.108036118	0.792863707	1.05767084	0.707190812	1.109593807	0.736786903	1.000555576	0.779882966	1.13607452	0.81986365	1.180728272	0.69369084	1.085190012	0.72536385	1.219151267	0.75703686	1.141266817	0.774171439	1.069093892	0.768459913	1.139709128	0.774171439	1.154766788	0.681748558	1.00990171	0.665133208	1.02599783	0.782998344	1.095574606	0.764306076	1.077920797
	0.808959827	1.128805304	0.799094463	1.077920797	0.730036917	1.078959256	0.735229214	1.002632494	0.7892291	1.194747473	0.792344478	1.187997487	0.698883137	1.082593864	0.727440769	1.222785875	0.747171496	1.129324534	0.759113779	1.069093892	0.774171439	1.126209156	0.774690669	1.195266702	0.671363964	1.062343907	0.661498601	0.980305619	0.777806047	1.065978514	0.80428676	1.114786103
	0.806363679	1.116343792	0.796498315	1.087266931	0.729517688	1.078959256	0.712383108	1.013536318	0.7892291	1.101805362	0.80376753	1.15165141	0.703556204	1.071690041	0.734190755	1.21499743	0.749248415	1.027036289	0.75703686	1.10440151	0.762229157	1.10388228	0.780921425	1.145939884	0.676037031	1.004709413	0.656825534	1.007305561	0.77313298	1.04053626	0.766382994	1.083632323
	0.790786789	1.112709185	0.78819064	1.091420768	0.718613864	1.030670897	0.727440769	1.011459399	0.775729128	1.078959256	0.811036746	1.133478371	0.711344649	1.078959256	0.726921539	1.267958856	0.770536832	1.113228414	0.768459913	1.077401567	0.758075319	1.109593807	0.794421396	1.124651467	0.682267788	0.99380559	0.66253706	1.029632437	0.781959884	1.021843992	0.781959884	1.100247673
	0.829209784	1.109074577	0.806882909	1.075324648	0.739902281	1.140228357	0.734190755	1.008344021	0.792344478	1.122055319	0.815190583	1.116343792	0.696286989	1.089863079	0.727959999	1.218632038	0.734709984	1.107516888	0.771056061	1.067016974	0.762748386	1.139189898	0.722248472	1.232132009	0.681748558	1.045728557	0.663575519	1.013017088	0.776767588	1.076882337	0.762229157	1.050920854
	0.813113665	1.110632266	0.793902167	1.049363165	0.723806161	1.063382366	0.72640231	1.091939998	0.776248358	1.235247387	0.818825191	1.130882223	0.704075434	1.076882337	0.730556147	1.212401281	0.750806104	1.1672283	0.743536889	1.063901596	0.762229157	1.128805304	0.783517573	1.08882462	0.679671639	0.997959427	0.67759472	1.040017031	0.784556033	1.062863136	0.784556033	1.10440151
	0.809998287	1.105439969	0.790267559	1.113747644	0.727959999	1.076882337	0.740421511	0.947594149	0.802729071	1.0727285	0.811555976	1.150093721	0.706671582	1.08882462	0.731594606	1.23005509	0.746652267	1.124132237	0.765344535	1.045209327	0.762748386	1.153209099	0.782998344	1.177612894	0.673960113	1.04157472	0.659940912	0.99432482	0.781440655	0.977190241	0.784556033	1.098689984
	0.826094406	1.126728386	0.784036803	1.085709242	0.734190755	1.061824677	0.734190755	1.079478486	0.761709927	1.206170525	0.801690612	1.225901253	0.712902338	1.043651638	0.736786903	1.192151324	0.724844621	1.134516831	0.744056118	1.105959199	0.766382994	1.114786103	0.767421454	1.087266931	0.686940855	0.954344135	0.666690897	1.034824734	0.78870987	1.070651581	0.78819064	1.081036175
	0.815190583	1.113228414	0.791306018	1.037420882	0.734190755	1.045728557	0.745613807	1.013017088	0.765863765	1.116343792	0.806882909	1.109593807	0.699402367	1.144382195	0.733671525	1.212920511	0.75703686	1.102324591	0.791825248	1.068055433	0.74145997	1.124132237	0.777806047	1.207208985	0.671883194	1.037940112	0.666690897	0.99328636	0.778844506	1.001594035	0.780402195	1.144382195
	0.80428676	1.101286132	0.795459856	1.066497744	0.726921539	1.08778616	0.738863822	0.99432482	0.77365221	1.149574491	0.797017545	1.155286018	0.701998515	1.038978571	0.732113836	1.270035775	0.745613807	1.143343735	0.769498372	1.062343907	0.77261375	1.116863022	0.784036803	1.080516945	0.675517802	0.981863308	0.667210127	1.035863193	0.792863707	1.114786103	0.779363736	1.049882394
	0.836998229	1.142305276	0.795979085	1.092978457	0.740421511	1.028074748	0.752883023	1.034824734	0.779882966	1.171901367	0.800652152	1.098689984	0.701479285	1.010420939	0.714460027	1.178651353	0.733671525	1.121016859	0.767940683	1.099209213	0.763267616	1.162036003	0.816229043	1.222785875	0.677075491	1.016651696	0.655267845	1.062863136	0.761709927	0.992767131	0.781440655	1.071690041
	0.80480599	1.127247615	0.791306018	1.053517002	0.723286932	1.060266988	0.72640231	0.943440312	0.776248358	1.166189841	0.808440598	1.177093664	0.696286989	1.083113093	0.722248472	1.256535803	0.747171496	1.093497687	0.758594549	1.071690041	0.754440712	1.10388228	0.735748444	1.1199784	0.670844735	0.937728786	0.679671639	0.976151781	0.781440655	1.011459399	0.782998344	1.0727285
	0.824017488	1.139189898	0.794940626	1.078440026	0.705113893	1.005228643	0.744056118	1.006267102	0.770017602	1.153209099	0.799094463	1.101286132	0.693171611	1.081036175	0.715498486	1.237843535	0.730556147	1.132439912	0.780921425	1.075843878	0.760671468	1.105439969	0.771575291	1.139709128	0.67811395	1.004709413	0.656306304	1.063382366	0.765863765	1.074286189	0.795979085	1.106997658
	0.813632894	1.115305333	0.801690612	1.081555404	0.718094635	1.052478543	0.738863822	0.999517116	0.766382994	1.160478314	0.799094463	1.137112979	0.707710041	1.068055433	0.733152295	1.217593578	0.751844563	1.115305333	0.754440712	1.063382366	0.75651763	1.111670725	0.827652095	1.144382195	0.675517802	1.059747758	0.665133208	1.022363222	0.765863765	1.070651581	0.78819064	1.158401396
	0.813113665	1.132959142	0.792863707	1.094536146	0.730556147	1.061305447	0.720171553	1.021843992	0.771575291	1.106997658	0.797536774	1.142824506	0.700440826	1.135036061	0.728998458	1.267439627	0.737825362	1.105439969	0.771575291	1.063901596	0.752883023	1.126209156	0.726921539	1.132959142	0.676037031	1.044690098	0.674479342	0.994844049	0.764306076	1.042613179	0.769498372	1.068055433
	0.809998287	1.144901424	0.80376753	1.038459342	0.732113836	1.036901653	0.740421511	1.08778616	0.784036803	1.2144782	0.812594435	1.110113036	0.689017773	1.060266988	0.733671525	1.270555005	0.765344535	1.111670725	0.782479114	1.070651581	0.758075319	1.160997544	0.778325277	1.051959313	0.67863318	1.017170925	0.664613979	1.004709413	0.785594492	1.031709356	0.760671468	1.051959313
	0.822459799	1.100766902	0.815190583	1.055593921	0.730556147	1.096613065	0.752363793	0.976151781	0.761190697	1.131401453	0.794421396	1.154247558	0.696806218	1.073766959	0.721729242	1.234208928	0.74145997	1.150093721	0.751325334	1.062863136	0.754959941	1.128286075	0.766382994	1.129324534	0.682787017	0.986017145	0.663575519	1.036901653	0.785075262	1.011459399	0.781959884	1.063382366
	0.81986365	1.144901424	0.800132923	1.108555347	0.728998458	1.047286246	0.724844621	0.942921082	0.779363736	1.175016745	0.80376753	1.127766845	0.686421625	1.123093778	0.740421511	1.346362537	0.738344592	1.123093778	0.750806104	1.081555404	0.752883023	1.097651524	0.780921425	1.164112922	0.673960113	1.017690155	0.66305629	0.989132523	0.768459913	1.050401624	0.778325277	1.113228414
	0.827652095	1.090901538	0.789748329	1.07220927	0.718613864	1.035343964	0.754440712	1.003670954	0.762748386	1.169305219	0.806882909	1.126728386	0.691613922	1.023401681	0.7419792	1.128286075	0.723286932	1.129843764	0.776767588	1.093497687	0.731594606	1.144382195	0.781440655	1.116863022	0.67759472	1.047805476	0.680190869	1.046767016	0.776767588	0.97770947	0.781440655	1.063901596
	0.825055947	1.150093721	0.791825248	1.100247673	0.74094074	1.063901596	0.745094578	1.083113093	0.777286817	1.081036175	0.803248301	1.140747587	0.699921596	1.069613122	0.746133037	1.210843592	0.746652267	1.139709128	0.761709927	1.069613122	0.753921482	1.16774753	0.794421396	1.089343849	0.679152409	1.064420825	0.658902452	1.005228643	0.769498372	1.04157472	0.774690669	1.091420768
	0.818305961	1.114786103	0.811036746	1.060266988	0.716017716	1.075843878	0.721210013	0.926824962	0.769498372	1.240439684	0.80376753	1.054036232	0.692133151	1.058190069	0.72640231	1.222785875	0.748209956	1.126728386	0.766382994	1.037940112	0.746133037	1.127766845	0.784556033	1.125689926	0.685902395	0.984459456	0.66253706	1.010940169	0.762229157	1.070132352	0.771056061	1.063901596
	0.808440598	1.13659375	0.790786789	1.064420825	0.728479228	1.061305447	0.750806104	1.024440141	0.778325277	1.153209099	0.798575234	1.204093607	0.699921596	1.093497687	0.719652324	1.397247044	0.755479171	1.142824506	0.770536832	1.063901596	0.762748386	1.103363051	0.782998344	1.12049763	0.67863318	1.079478486	0.66305629	1.002632494	0.774171439	1.016132466	0.772094521	1.109074577
	0.837517459	1.130882223	0.807402138	1.07324773	0.730036917	1.084151553	0.758075319	1.018728614	0.779882966	1.125689926	0.800652152	1.173459056	0.689537003	1.012497858	0.731075377	1.273670383	0.727959999	1.103363051	0.774171439	1.094536146	0.755998401	1.123093778	0.779882966	1.103363051	0.67759472	0.97874793	0.657863993	0.976671011	0.779363736	1.038459342	0.786632951	1.124651467
	0.82090211	1.141266817	0.77261375	1.039497801	0.752363793	1.110113036	0.736267673	1.082593864	0.774690669	1.180728272	0.823498258	1.056113151	0.698363907	1.129324534	0.734190755	1.106478429	0.720171553	1.114266874	0.738344592	1.086747701	0.751325334	1.127766845	0.775209899	1.102843821	0.676556261	1.069613122	0.666690897	1.051440083	0.786632951	1.029632437	0.793902167	1.063382366
	0.812075205	1.146978343	0.802729071	1.079997715	0.708229271	1.034824734	0.755479171	0.926824962	0.782479114	1.240958913	0.798056004	1.205651296	0.696286989	1.122574548	0.723806161	1.247189669	0.739383051	1.10440151	0.771575291	1.062343907	0.747690726	1.145939884	0.821421339	1.099728443	0.681748558	1.017170925	0.670844735	0.995363279	0.778844506	1.070132352	0.780402195	1.102843821
	0.814152124	1.145420654	0.772094521	1.059228529	0.730036917	1.105439969	0.747171496	1.081036175	0.767940683	1.076882337	0.809479057	1.165670611	0.697844678	1.048324705	0.718094635	1.193189784	0.739383051	1.108555347	0.778325277	1.079997715	0.774171439	1.126209156	0.830248244	1.148016802	0.675517802	1.010940169	0.659421682	1.034305504	0.780402195	1.00938248	0.799094463	1.091939998
	0.813113665	1.143343735	0.799094463	1.109074577	0.732633066	1.028074748	0.750806104	1.023920911	0.781440655	1.172939826	0.801171382	1.13659375	0.686940855	1.099728443	0.734190755	1.223305105	0.745094578	1.138151439	0.764306076	1.082074634	0.782479114	1.131401453	0.695767759	1.02599783	0.671363964	0.974074863	0.660460141	1.014574777	0.77313298	1.043132409	0.777286817	1.145939884
	0.824017488	1.144901424	0.801171382	1.086228471	0.722767702	1.043132409	0.747690726	0.938767245	0.772094521	1.231612779	0.80532522	1.141786046	0.692133151	1.075843878	0.719133094	1.225901253	0.724844621	1.139189898	0.765344535	1.070651581	0.777806047	1.137632209	0.782998344	1.127247615	0.680190869	1.069093892	0.659421682	0.985497915	0.786113722	0.994844049	0.782479114	1.080516945
	0.822459799	1.123093778	0.806363679	1.0254786	0.736267673	1.094536146	0.749767645	1.024440141	0.777806047	1.146978343	0.806882909	1.145420654	0.690575462	1.084151553	0.720171553	1.270035775	0.74145997	1.155286018	0.792344478	1.033786275	0.752363793	1.139709128	0.780402195	1.115305333	0.67863318	0.960055661	0.676556261	1.016651696	0.776767588	1.011978629	0.766382994	1.091939998
	0.811036746	1.139709128	0.781440655	1.122055319	0.730556147	1.083632323	0.744056118	1.019767074	0.781440655	1.105439969	0.807921368	1.160997544	0.699921596	1.067016974	0.720171553	1.265881938	0.734190755	1.150612951	0.77313298	1.077920797	0.762748386	1.128805304	0.77365221	1.078959256	0.666171668	1.037940112	0.664094749	1.035863193	0.777286817	1.114786103	0.77313298	1.094536146
	0.83595977	1.149574491	0.774690669	1.065978514	0.732113836	1.061824677	0.739383051	1.017690155	0.765863765	1.237324306	0.811036746	1.129324534	0.697844678	1.063901596	0.721729242	1.242516602	0.735748444	1.109074577	0.776767588	1.08882462	0.767421454	1.115305333	0.748729185	1.129324534	0.67811395	1.022363222	0.666690897	1.005747872	0.765344535	1.050401624	0.775209899	1.112709185
	0.825575177	1.125689926	0.808440598	1.091939998	0.728998458	1.08882462	0.719133094	1.083113093	0.768459913	1.103363051	0.80376753	1.127247615	0.69369084	1.060266988	0.718613864	1.32507412	0.716017716	1.178132123	0.753921482	1.049363165	0.760152238	1.129843764	0.827132866	1.152689869	0.670325505	1.051440083	0.66305629	1.019247844	0.755479171	1.016132466	0.779363736	1.092978457
	0.816748272	1.131401453	0.799613693	1.055593921	0.734190755	1.082074634	0.739383051	0.951228757	0.766382994	1.184882109	0.80480599	1.165151381	0.689537003	1.019767074	0.72640231	1.347400996	0.768979143	1.129843764	0.768459913	1.086228471	0.754440712	1.165670611	0.70926773	1.100766902	0.672402424	1.042613179	0.657344763	0.99432482	0.768459913	1.059747758	0.776767588	1.129324534
	0.810517516	1.127247615	0.768979143	1.10492074	0.744575348	1.015094007	0.737825362	0.995882509	0.759113779	1.170343678	0.80376753	1.124651467	0.684863936	1.0727285	0.721210013	1.346362537	0.710825419	1.105439969	0.755998401	1.047286246	0.752363793	1.106478429	0.77261375	1.144901424	0.670325505	1.001594035	0.66253706	1.047286246	0.767421454	1.011459399	0.77261375	1.074286189
	0.825055947	1.103363051	0.797017545	1.094536146	0.72588308	1.135036061	0.739902281	1.014574777	0.777286817	1.170862908	0.814671354	1.137112979	0.704075434	1.056113151	0.720171553	1.326112579	0.733152295	1.081036175	0.768979143	1.062343907	0.774690669	1.129843764	0.818305961	1.045728557	0.669287046	1.040017031	0.657344763	0.988094064	0.770536832	1.048324705	0.777286817	1.116343792
	0.82038288	1.127247615	0.778844506	1.101805362	0.734190755	1.073766959	0.736267673	1.076882337	0.777286817	1.140228357	0.800652152	1.141266817	0.691094692	1.034305504	0.72588308	1.138670668	0.759633008	1.125170697	0.764825305	1.064940055	0.75703686	1.148536032	0.695767759	1.18384365	0.680710098	1.019767074	0.669806275	1.077401567	0.776248358	1.052997773	0.768979143	1.077920797
	0.811036746	1.143862965	0.795459856	1.060266988	0.714460027	1.090901538	0.731075377	0.953824905	0.781440655	1.227458942	0.80480599	1.144382195	0.696286989	1.085190012	0.720171553	1.278862679	0.727440769	1.130362993	0.761709927	1.089343849	0.768459913	1.122574548	0.787671411	1.080516945	0.668248586	0.995363279	0.660460141	0.989132523	0.771575291	1.047286246	0.766902224	1.103363051
	0.812594435	1.149574491	0.815709813	1.062343907	0.716017716	1.115305333	0.729517688	1.003151724	0.780402195	1.081555404	0.80376753	1.108036118	0.701998515	1.0727285	0.724325391	1.350516374	0.736267673	1.127247615	0.759113779	1.02599783	0.765344535	1.141266817	0.751325334	1.164112922	0.671883194	1.065978514	0.671363964	0.991209442	0.777286817	1.04157472	0.780921425	1.067536203
	0.813632894	1.112709185	0.78870987	1.108555347	0.736267673	1.081036175	0.726921539	1.019247844	0.768979143	1.274189612	0.791825248	1.166189841	0.706152352	1.064940055	0.719133094	1.252901196	0.718094635	1.107516888	0.753402252	1.079997715	0.793902167	1.146978343	0.743536889	1.033267045	0.671363964	1.015613236	0.658383223	1.006786332	0.77261375	1.037420882	0.772094521	1.15165141
	0.813113665	1.1672283	0.815709813	1.106478429	0.727440769	1.109074577	0.747690726	1.053517002	0.777286817	1.058190069	0.794421396	1.124132237	0.706152352	1.043651638	0.719652324	1.365054805	0.714979257	1.087266931	0.775729128	1.04105549	0.763786846	1.138670668	0.770536832	1.099728443	0.665133208	1.044690098	0.671363964	0.982901767	0.759113779	1.035863193	0.762748386	1.125689926
	0.811555976	1.112709185	0.772094521	1.067016974	0.737825362	1.077401567	0.733671525	1.051959313	0.781959884	1.291324191	0.78870987	1.158920625	0.704594663	1.05715161	0.730556147	1.080516945	0.747171496	1.090382309	0.750806104	1.106478429	0.769498372	1.133478371	0.747171496	1.146978343	0.679671639	1.045209327	0.660460141	1.059228529	0.770017602	1.049363165	0.786632951	1.08830539
	0.812594435	1.108036118	0.763786846	1.102843821	0.722767702	1.097132295	0.740421511	0.988094064	0.785594492	1.165670611	0.794940626	1.108555347	0.689017773	1.007305561	0.724325391	1.343247159	0.716536946	1.122574548	0.774690669	1.064420825	0.762229157	1.138670668	0.782998344	1.131920682	0.676556261	1.10388228	0.655787074	1.0254786	0.782998344	0.983940226	0.770017602	1.068574663
	0.843228985	1.152689869	0.803248301	1.080516945	0.733152295	1.106997658	0.72640231	1.038978571	0.782998344	1.157362936	0.80532522	1.046767016	0.700440826	1.095055376	0.718613864	1.206170525	0.738863822	1.102843821	0.778325277	1.070132352	0.753921482	1.126209156	0.840632837	1.118939941	0.671883194	1.006786332	0.656306304	0.948113379	0.789748329	1.094536146	0.786113722	1.074286189
	0.82038288	1.115305333	0.784036803	1.093497687	0.739383051	1.093497687	0.758594549	0.942401853	0.782479114	1.229016631	0.806363679	1.240439684	0.700440826	1.070651581	0.718613864	1.132959142	0.751325334	1.10440151	0.767940683	1.023401681	0.763267616	1.177612894	0.708748501	1.112709185	0.66305629	1.062343907	0.665133208	1.058709299	0.779882966	1.053517002	0.784556033	1.165151381
	0.816229043	1.110113036	0.811036746	1.063901596	0.732633066	1.097132295	0.733671525	0.997959427	0.781440655	1.160997544	0.796498315	1.126728386	0.708748501	1.084670782	0.720171553	1.19838208	0.721210013	1.141266817	0.758594549	1.062343907	0.759113779	1.126728386	0.777806047	1.121536089	0.671883194	1.05715161	0.658902452	1.026517059	0.772094521	1.070651581	0.786113722	1.054555462
	0.818825191	1.122574548	0.783517573	1.083113093	0.726921539	1.101805362	0.747690726	1.094016917	0.798575234	1.156324477	0.792344478	1.130882223	0.687979314	1.034824734	0.726921539	1.148536032	0.738344592	1.019767074	0.77261375	1.107516888	0.762229157	1.129843764	0.775729128	1.055593921	0.668767816	0.988613293	0.649037089	1.007824791	0.75755609	1.021843992	0.771056061	1.163593692
	0.813632894	1.111670725	0.772094521	1.10388228	0.721729242	1.033786275	0.752883023	1.022882452	0.780402195	1.192670554	0.798056004	1.135036061	0.699921596	1.084151553	0.720690783	1.110113036	0.744575348	1.165151381	0.784556033	1.020805533	0.765863765	1.138670668	0.764306076	1.086228471	0.663575519	1.079997715	0.66305629	0.996401738	0.768459913	1.056113151	0.749248415	1.095055376
	0.831286703	1.138670668	0.786113722	1.113747644	0.720171553	1.13607452	0.760671468	1.002113265	0.77313298	1.146978343	0.800132923	1.150612951	0.686421625	1.082593864	0.722248472	1.211362822	0.716017716	1.141266817	0.754959941	1.086747701	0.746652267	1.16670907	0.753402252	1.16774753	0.673440883	1.054555462	0.656825534	1.032747815	0.770017602	1.00938248	0.78870987	1.075324648
	0.817786732	1.098689984	0.784036803	1.05663238	0.700440826	1.078440026	0.753402252	0.953305676	0.793382937	1.15113218	0.803248301	1.100247673	0.692652381	1.070651581	0.726921539	1.188516717	0.737825362	1.10440151	0.769498372	1.095055376	0.798056004	1.181247501	0.77313298	1.106478429	0.679152409	1.024440141	0.665133208	1.054036232	0.768979143	1.037940112	0.767421454	1.154247558
	0.80376753	1.128805304	0.765344535	1.043132409	0.710825419	1.078959256	0.738344592	1.063382366	0.783517573	1.165670611	0.801690612	1.143343735	0.695767759	1.031709356	0.723286932	1.305862622	0.734709984	1.103363051	0.763267616	1.056113151	0.778325277	1.158920625	0.75755609	1.066497744	0.665652438	1.003670954	0.670325505	1.008344021	0.762748386	1.004709413	0.777806047	1.04157472
	0.824017488	1.121016859	0.816229043	1.128805304	0.716536946	1.082593864	0.738344592	0.960574891	0.767940683	1.159439855	0.807921368	1.154766788	0.687460084	0.999517116	0.728479228	1.23109355	0.715498486	1.113228414	0.758594549	1.075324648	0.752363793	1.133478371	0.750806104	1.102843821	0.66253706	1.05715161	0.657344763	1.047286246	0.77313298	1.08882462	0.785075262	1.143343735
	0.810517516	1.12049763	0.7892291	1.05663238	0.722248472	1.062863136	0.75651763	1.010940169	0.782998344	1.207728214	0.80376753	1.110113036	0.69369084	1.036901653	0.716536946	1.19890131	0.735229214	1.101805362	0.748209956	1.064940055	0.767940683	1.140747587	0.833363622	1.132439912	0.682787017	0.991209442	0.664613979	1.038978571	0.782998344	1.014055547	0.77261375	1.092459227
	0.826613636	1.101805362	0.759633008	1.091939998	0.717056175	1.100247673	0.758075319	1.071690041	0.777806047	1.200458999	0.805844449	1.153728329	0.692652381	1.090382309	0.72640231	1.189555176	0.739902281	1.069093892	0.780921425	1.047805476	0.762748386	1.197343621	0.750286874	1.125170697	0.658902452	1.053517002	0.657344763	1.045728557	0.768979143	1.07220927	0.760671468	1.085190012
	0.808959827	1.140747587	0.805844449	1.110113036	0.722767702	1.038978571	0.733152295	1.023401681	0.783517573	1.168266759	0.799094463	1.115824563	0.705633123	1.048843935	0.726921539	1.192670554	0.717056175	1.129843764	0.777806047	1.068055433	0.779363736	1.16774753	0.793382937	1.053517002	0.665133208	1.019247844	0.670325505	1.030151667	0.779363736	1.044170868	0.778325277	1.112709185
	0.813632894	1.109593807	0.782479114	1.016651696	0.723286932	1.078440026	0.751325334	1.006786332	0.779363736	1.185920568	0.805844449	1.118420711	0.706152352	1.096093835	0.724325391	1.240958913	0.763267616	1.084670782	0.758594549	1.095055376	0.779882966	1.164112922	0.791825248	1.031709356	0.664094749	1.059747758	0.664613979	1.014574777	0.771056061	1.024440141	0.779363736	1.096093835
	0.827652095	1.133478371	0.802209841	1.128805304	0.728998458	1.076363108	0.728479228	0.938248015	0.77261375	1.165151381	0.798575234	1.132439912	0.701479285	1.0727285	0.717575405	1.263285789	0.736786903	1.102324591	0.775729128	1.053517002	0.761190697	1.163074463	0.6947293	1.102324591	0.676037031	0.970440255	0.665652438	1.023401681	0.786113722	1.10388228	0.777286817	1.062863136
	0.811555976	1.156843707	0.774690669	1.045209327	0.708229271	1.096093835	0.744056118	1.078959256	0.774171439	1.135036061	0.813113665	1.099209213	0.697325448	1.066497744	0.72588308	1.211882052	0.737306133	1.109593807	0.796498315	1.094016917	0.75755609	1.133997601	0.816229043	1.103363051	0.664094749	1.031190126	0.66305629	0.982382537	0.764306076	1.051959313	0.768979143	1.121536089
	0.826094406	1.155286018	0.778844506	1.0727285	0.729517688	1.067016974	0.729517688	0.938767245	0.78819064	1.142824506	0.797536774	1.149055262	0.703036974	1.050920854	0.717575405	1.186439798	0.717056175	1.111670725	0.777286817	1.046247787	0.763267616	1.141786046	0.718094635	1.207728214	0.671363964	0.974594092	0.665133208	1.010940169	0.77365221	1.029113208	0.768979143	1.061824677
	0.80480599	1.099728443	0.794421396	1.090382309	0.716017716	1.070651581	0.735748444	0.977190241	0.797017545	1.180728272	0.802209841	1.128805304	0.707190812	1.094536146	0.711863879	1.188516717	0.743017659	1.098170754	0.778844506	1.091939998	0.767940683	1.221747416	0.842190526	1.030151667	0.669806275	1.026517059	0.670844735	1.044690098	0.782479114	1.044690098	0.781440655	1.126209156
	0.817786732	1.158920625	0.818825191	1.090382309	0.735748444	1.046767016	0.742498429	1.078959256	0.777286817	1.16670907	0.796498315	1.131401453	0.697325448	1.083113093	0.717575405	1.240439684	0.727440769	1.112189955	0.744056118	1.055074691	0.761190697	1.128286075	0.706671582	1.197343621	0.656825534	1.017170925	0.658383223	1.034824734	0.764825305	1.046247787	0.793382937	1.10492074
	0.806882909	1.129843764	0.774171439	1.117382252	0.734190755	1.069613122	0.728479228	1.027036289	0.786113722	1.216555119	0.800652152	1.133478371	0.69421007	1.064420825	0.730556147	1.250305047	0.752363793	1.080516945	0.780921425	1.085190012	0.760671468	1.177093664	0.774690669	1.12049763	0.659421682	0.966805647	0.665652438	1.037420882	0.763786846	1.035343964	0.780402195	1.117901481
	0.821940569	1.12049763	0.784556033	1.07324773	0.707190812	1.05715161	0.733671525	0.937209556	0.780921425	1.192670554	0.800132923	1.129324534	0.696286989	1.046767016	0.716017716	1.380112465	0.72640231	1.150093721	0.755998401	1.062343907	0.762748386	1.205651296	0.750806104	1.043132409	0.664094749	1.08882462	0.666171668	1.004709413	0.764306076	1.058190069	0.760671468	1.022363222
	0.816748272	1.091420768	0.791825248	1.098689984	0.72536385	1.075324648	0.745094578	1.082593864	0.782998344	1.184882109	0.800132923	1.155805247	0.699402367	1.016651696	0.714979257	1.326112579	0.736786903	1.111151496	0.78819064	1.063382366	0.776248358	1.141786046	0.743017659	1.132439912	0.666690897	1.073766959	0.659421682	0.986536375	0.77365221	1.049363165	0.774171439	1.173459056
	0.817786732	1.153209099	0.770536832	1.08882462	0.718613864	1.048324705	0.751844563	0.955382594	0.791825248	1.224343564	0.798056004	1.114266874	0.691613922	1.124132237	0.724325391	1.311054919	0.726921539	1.148536032	0.764825305	1.055074691	0.77365221	1.207208985	0.75651763	1.138151439	0.653190926	1.032228586	0.66305629	1.015094007	0.762229157	1.076882337	0.77365221	1.096093835
	0.824017488	1.112709185	0.793382937	1.070132352	0.729517688	1.065459285	0.761709927	1.004190183	0.781440655	1.211882052	0.797017545	1.128805304	0.698883137	1.058709299	0.719652324	1.304304933	0.744575348	1.115824563	0.767421454	1.067016974	0.771575291	1.156324477	0.77313298	1.084151553	0.667210127	1.0254786	0.671363964	1.059747758	0.769498372	1.045209327	0.775209899	1.112189955
	0.816229043	1.139189898	0.796498315	1.079478486	0.727440769	1.059747758	0.720690783	1.079478486	0.787671411	1.185401339	0.78870987	1.142824506	0.692652381	1.05663238	0.717056175	1.239920454	0.731594606	1.096093835	0.750806104	1.08830539	0.772094521	1.149574491	0.846863593	1.15165141	0.667729357	1.105439969	0.663575519	1.028074748	0.759113779	1.062343907	0.77365221	1.126209156
	0.814671354	1.121536089	0.819344421	1.062343907	0.735229214	1.068055433	0.74145997	0.980824848	0.787152181	1.185401339	0.80376753	1.122574548	0.690575462	1.033786275	0.717056175	1.222266645	0.740421511	1.133997601	0.78819064	1.034824734	0.762748386	1.135036061	0.766902224	1.07324773	0.657863993	1.0727285	0.66201783	1.039497801	0.765344535	1.007305561	0.762748386	1.061824677
	0.809479057	1.123613008	0.781440655	1.095574606	0.729517688	1.071690041	0.744575348	0.950190298	0.77261375	1.202535918	0.793382937	1.159439855	0.679671639	1.067016974	0.713940797	1.398285504	0.744575348	1.139709128	0.77261375	1.089863079	0.783517573	1.171382137	0.70978696	1.176574434	0.668767816	1.059747758	0.666690897	1.019247844	0.765344535	1.064940055	0.765863765	1.154766788
	0.819344421	1.113747644	0.803248301	1.077920797	0.720690783	1.029632437	0.74094074	1.017690155	0.80376753	1.204093607	0.815709813	1.125689926	0.683825477	1.074286189	0.713940797	1.1199784	0.730556147	1.112709185	0.781440655	1.059228529	0.774171439	1.173978286	0.836998229	1.064420825	0.655267845	1.00886325	0.655267845	1.022363222	0.764306076	1.035863193	0.77261375	1.069093892
	0.82090211	1.114266874	0.786113722	1.080516945	0.728998458	1.076882337	0.728479228	1.02599783	0.777806047	1.154766788	0.799094463	1.125170697	0.689017773	1.079997715	0.719133094	1.288728043	0.737825362	1.105959199	0.765863765	1.109074577	0.779363736	1.185920568	0.762748386	1.133478371	0.66305629	1.031190126	0.668248586	1.02495937	0.78819064	1.068574663	0.764306076	1.102324591
	0.794421396	1.129843764	0.795459856	1.069093892	0.713421568	1.11945917	0.735748444	1.029113208	0.792344478	1.195266702	0.803248301	1.113228414	0.687979314	1.10388228	0.715498486	1.177093664	0.726921539	1.127247615	0.767421454	1.063382366	0.774690669	1.13659375	0.718094635	1.138670668	0.660460141	0.990690212	0.66253706	0.988094064	0.767940683	1.053517002	0.778325277	1.130882223
	0.821421339	1.101805362	0.785594492	1.102843821	0.724325391	1.066497744	0.722248472	1.067016974	0.787152181	1.184882109	0.811555976	1.171901367	0.703036974	1.095055376	0.708748501	1.308458771	0.728479228	1.141786046	0.771575291	1.0727285	0.764825305	1.140747587	0.761190697	1.16774753	0.663575519	1.059747758	0.664094749	1.02495937	0.764825305	1.003151724	0.779882966	1.048843935
	0.813632894	1.154247558	0.785075262	1.062863136	0.731075377	1.068055433	0.753402252	1.00938248	0.790786789	1.148536032	0.814152124	1.131920682	0.714460027	1.063382366	0.730036917	1.233689698	0.737306133	1.098170754	0.752883023	1.086228471	0.778325277	1.206170525	0.822459799	1.117382252	0.658383223	1.076882337	0.673440883	1.034824734	0.77261375	1.064940055	0.77261375	1.134516831
	0.821421339	1.108036118	0.814152124	1.063382366	0.716536946	1.074286189	0.739902281	1.003670954	0.78870987	1.164112922	0.796498315	1.106478429	0.695767759	1.082593864	0.720171553	1.232651239	0.722767702	1.112709185	0.74145997	1.07220927	0.778325277	1.13555529	0.717575405	1.160997544	0.664613979	1.021324763	0.659940912	1.036901653	0.767421454	1.031190126	0.785594492	1.145939884
	0.823498258	1.130882223	0.776767588	1.060786218	0.728479228	1.073766959	0.739383051	0.957459513	0.798056004	1.147497573	0.806882909	1.15113218	0.703556204	1.097132295	0.72640231	1.236285846	0.738863822	1.083113093	0.77365221	1.077920797	0.762748386	1.181247501	0.767940683	1.176574434	0.665133208	1.055074691	0.674998572	1.002113265	0.759633008	1.058709299	0.781959884	1.047805476
	0.825055947	1.113228414	0.775209899	1.101286132	0.730556147	1.102324591	0.738344592	1.014574777	0.776248358	1.142305276	0.809998287	1.161516774	0.683825477	1.075324648	0.720690783	1.272631923	0.752363793	1.130882223	0.775209899	1.071690041	0.766902224	1.171901367	0.830248244	1.110632266	0.658383223	0.954344135	0.659421682	1.02599783	0.768459913	1.049882394	0.767421454	1.113747644
	0.808440598	1.127766845	0.793902167	1.084670782	0.734709984	1.066497744	0.745094578	1.071170811	0.795459856	1.192670554	0.801171382	1.179689812	0.695248529	1.089863079	0.720690783	1.38893937	0.747690726	1.098170754	0.755998401	1.077401567	0.761709927	1.073766959	0.737306133	1.10388228	0.660979371	1.010940169	0.672402424	1.011978629	0.774171439	1.033786275	0.770017602	1.132959142
	0.824017488	1.099209213	0.810517516	1.071690041	0.72588308	1.068574663	0.731594606	1.010420939	0.787671411	1.132959142	0.80480599	1.129324534	0.686421625	1.071170811	0.716017716	1.111670725	0.722248472	1.105959199	0.761190697	1.070132352	0.774171439	1.19838208	0.772094521	1.106997658	0.657863993	1.079478486	0.659940912	1.040017031	0.747690726	0.994844049	0.770536832	1.111151496
	0.832844392	1.122055319	0.780402195	1.077920797	0.718094635	1.081036175	0.744056118	0.926824962	0.784036803	1.095574606	0.805844449	1.177093664	0.69369084	1.095574606	0.717575405	1.168266759	0.733152295	1.118939941	0.739383051	1.098689984	0.774171439	1.117901481	0.770017602	1.172939826	0.66253706	0.976671011	0.655267845	1.024440141	0.770536832	1.068055433	0.783517573	1.082593864
	0.817267502	1.133997601	0.800652152	1.080516945	0.72536385	1.052478543	0.75651763	1.079997715	0.78819064	1.193709013	0.80376753	1.103363051	0.689537003	1.105959199	0.729517688	1.201497458	0.737825362	1.108036118	0.786113722	1.051959313	0.765863765	1.207728214	0.785075262	1.085190012	0.659421682	1.045728557	0.657863993	0.997959427	0.755998401	1.054036232	0.769498372	1.089863079
	0.794940626	1.101805362	0.774690669	1.059228529	0.719133094	1.029113208	0.734709984	1.017170925	0.776248358	1.276785761	0.807921368	1.156324477	0.6947293	1.064420825	0.72640231	1.227458942	0.743536889	1.127247615	0.777806047	1.113228414	0.765344535	1.150093721	0.793382937	1.138670668	0.669287046	1.048843935	0.672402424	1.027555519	0.774171439	1.054555462	0.780402195	1.115824563
	0.827132866	1.133478371	0.800652152	1.084670782	0.711863879	1.056113151	0.728479228	1.021843992	0.777806047	1.1672283	0.806363679	1.126728386	0.705113893	1.105439969	0.733152295	1.244593521	0.762748386	1.122055319	0.770017602	1.064940055	0.786632951	1.179170583	0.82038288	1.115824563	0.668248586	1.08882462	0.659940912	1.030151667	0.781440655	1.04053626	0.763267616	1.068574663
	0.806882909	1.156324477	0.799094463	1.100247673	0.711863879	1.061305447	0.730036917	0.924228814	0.761709927	1.181766731	0.792344478	1.109593807	0.707710041	1.095574606	0.731594606	1.188516717	0.72640231	1.125689926	0.75651763	1.062343907	0.778325277	1.124651467	0.791825248	1.174497515	0.669806275	0.987055604	0.66201783	1.010420939	0.764306076	1.043132409	0.763786846	1.109593807
	0.815709813	1.138670668	0.817786732	1.086747701	0.730036917	1.038978571	0.737825362	1.003151724	0.786113722	1.218112808	0.800652152	1.164112922	0.687460084	1.083632323	0.730556147	1.233689698	0.753921482	1.126209156	0.77313298	1.095574606	0.77365221	1.166189841	0.726921539	1.044690098	0.661498601	0.988094064	0.658902452	1.067536203	0.771056061	1.028074748	0.77313298	1.085709242
	0.809479057	1.113228414	0.763786846	1.0727285	0.743536889	1.095574606	0.744056118	1.019247844	0.795459856	1.247708899	0.80480599	1.152689869	0.695248529	1.070651581	0.718094635	1.334420254	0.722248472	1.112709185	0.752363793	1.08882462	0.779882966	1.140228357	0.82090211	1.172939826	0.674998572	1.070651581	0.660979371	0.961094121	0.776767588	1.050401624	0.765863765	1.067536203
	0.800132923	1.12049763	0.80376753	1.038978571	0.719133094	1.035343964	0.745613807	1.00938248	0.803248301	1.197343621	0.809479057	1.160478314	0.676037031	1.155805247	0.712383108	1.170343678	0.735229214	1.122574548	0.778844506	1.061824677	0.776248358	1.159439855	0.857767416	1.068574663	0.67759472	0.976671011	0.655787074	1.019767074	0.771575291	0.982382537	0.784556033	1.149574491
	0.816748272	1.109593807	0.812075205	1.079997715	0.722248472	1.080516945	0.734709984	1.049882394	0.80428676	1.2144782	0.800132923	1.133478371	0.697325448	1.05715161	0.727440769	1.445016174	0.72536385	1.100766902	0.782998344	1.080516945	0.783517573	1.182285961	0.702517745	1.184362879	0.66253706	1.083632323	0.665133208	1.013017088	0.762229157	0.981863308	0.776767588	1.049882394
	0.825055947	1.098689984	0.801171382	1.077401567	0.716017716	1.071170811	0.751844563	0.937728786	0.785594492	1.10440151	0.809998287	1.145420654	0.692652381	1.085709242	0.727959999	1.117901481	0.755479171	1.081036175	0.759113779	1.081555404	0.760671468	1.143343735	0.829209784	1.093497687	0.658902452	0.997959427	0.67811395	0.985497915	0.767421454	1.022363222	0.754959941	1.135036061
	0.812594435	1.130362993	0.766382994	1.062343907	0.70978696	1.011459399	0.726921539	1.001074805	0.782998344	1.187997487	0.801690612	1.156843707	0.700960056	1.098170754	0.720171553	1.272631923	0.720171553	1.029113208	0.763786846	1.068055433	0.763267616	1.175535975	0.749767645	1.191632095	0.674479342	1.001074805	0.667210127	1.040017031	0.770017602	1.04157472	0.782998344	1.150093721
	0.814152124	1.125689926	0.798575234	1.123093778	0.72588308	1.095574606	0.754959941	1.091420768	0.777286817	1.159959085	0.800132923	1.196305162	0.689537003	1.048324705	0.728479228	1.291843421	0.760671468	1.174497515	0.760152238	1.081555404	0.761709927	1.126209156	0.707190812	1.075843878	0.670325505	1.062343907	0.66201783	1.011459399	0.774171439	1.013017088	0.780921425	1.102324591
	0.80376753	1.102324591	0.786632951	1.092459227	0.716536946	1.063382366	0.740421511	0.923709584	0.792344478	1.177612894	0.803248301	1.160478314	0.682787017	1.079997715	0.729517688	1.232651239	0.720690783	1.099728443	0.75651763	1.043132409	0.774690669	1.176574434	0.806363679	1.165151381	0.658383223	1.001074805	0.666171668	1.04157472	0.769498372	1.078959256	0.765344535	1.079478486
	0.824536717	1.115824563	0.792344478	1.053517002	0.732113836	1.034305504	0.753402252	1.014055547	0.775729128	1.210324363	0.801690612	1.165151381	0.689537003	1.067536203	0.708229271	1.200978229	0.767940683	1.108036118	0.745613807	1.087266931	0.763267616	1.123093778	0.765344535	1.205132066	0.676037031	1.075843878	0.671363964	1.001074805	0.767421454	1.04157472	0.771575291	1.122574548
	0.814152124	1.105439969	0.794421396	1.067536203	0.719133094	1.092459227	0.723286932	1.073766959	0.768459913	1.076363108	0.794421396	1.123093778	0.687460084	1.0727285	0.719133094	1.318843364	0.740421511	1.111670725	0.795459856	1.087266931	0.764306076	1.141266817	0.747171496	1.04105549	0.658902452	1.006267102	0.667210127	0.988613293	0.762229157	1.042613179	0.7892291	1.092459227
	0.80532522	1.126209156	0.794421396	1.059747758	0.729517688	1.028074748	0.748209956	1.019247844	0.787671411	1.281978057	0.797017545	1.153728329	0.680190869	1.05767084	0.724325391	1.233170468	0.736267673	1.091939998	0.782479114	1.049363165	0.755998401	1.176055204	0.774690669	1.130362993	0.664094749	1.037420882	0.650075548	1.012497858	0.766382994	1.032747815	0.783517573	1.150093721
	0.830767473	1.1199784	0.790267559	1.076882337	0.721729242	1.013536318	0.722248472	1.02495937	0.77261375	1.191112865	0.803248301	1.13659375	0.681748558	1.050920854	0.714460027	1.287170354	0.749767645	1.093497687	0.75703686	1.102324591	0.772094521	1.096613065	0.738344592	1.190074406	0.667210127	1.036901653	0.670844735	1.019767074	0.748209956	1.017170925	0.778844506	1.076882337
	0.810517516	1.157362936	0.791306018	1.030151667	0.716536946	1.118939941	0.719133094	0.949151838	0.776248358	1.171901367	0.799613693	1.139709128	0.703556204	1.086747701	0.72588308	1.254978114	0.723806161	1.108036118	0.777806047	1.070132352	0.755998401	1.129843764	0.780921425	1.095574606	0.669806275	1.033786275	0.653710156	1.028593978	0.761709927	1.046767016	0.759633008	1.076882337
	0.812594435	1.126728386	0.776248358	1.129324534	0.728998458	1.060266988	0.745094578	1.085709242	0.777286817	1.094016917	0.793382937	1.226939712	0.691094692	1.032228586	0.716536946	1.276266531	0.745094578	1.132439912	0.768459913	1.087266931	0.767940683	1.130362993	0.692133151	1.166189841	0.668248586	1.011978629	0.667210127	0.996920968	0.760671468	1.052997773	0.792863707	1.10440151
	0.826613636	1.15113218	0.777286817	1.05767084	0.730036917	1.055593921	0.735748444	0.949151838	0.783517573	1.10440151	0.795979085	1.118939941	0.701479285	1.077920797	0.717575405	1.265362708	0.745094578	1.123093778	0.755479171	1.070132352	0.754440712	1.126209156	0.808959827	1.089863079	0.667210127	1.007305561	0.664094749	1.001594035	0.759633008	1.070132352	0.77313298	1.125689926
	0.806363679	1.129843764	0.778844506	1.10440151	0.722767702	1.000036346	0.738344592	1.050920854	0.779882966	1.112709185	0.806363679	1.12049763	0.687460084	1.059747758	0.730556147	1.26224733	0.759633008	1.099209213	0.774690669	1.094536146	0.767940683	1.114266874	0.723286932	1.179170583	0.677075491	1.031709356	0.660979371	0.997440198	0.760152238	1.039497801	0.766902224	1.059747758
	0.80532522	1.122055319	0.790267559	1.102843821	0.723806161	1.087266931	0.739902281	0.994844049	0.779363736	1.274708842	0.811036746	1.089343849	0.700960056	1.065978514	0.713940797	1.235247387	0.731594606	1.106997658	0.768459913	1.075324648	0.759113779	1.111151496	0.762229157	1.095055376	0.667210127	0.983420997	0.667729357	1.032228586	0.771575291	1.017690155	0.749248415	1.145420654
	0.817786732	1.130882223	0.792863707	1.049882394	0.722248472	1.033267045	0.751844563	1.037940112	0.782479114	1.219151267	0.802209841	1.177093664	0.70926773	1.076363108	0.724325391	1.369208642	0.751325334	1.091420768	0.770536832	1.00938248	0.755998401	1.103363051	0.832325162	1.15165141	0.671363964	1.000555576	0.66305629	0.977190241	0.770017602	1.113747644	0.790267559	1.081555404
	0.807921368	1.111151496	0.790786789	1.061824677	0.713421568	1.098689984	0.755479171	0.948632609	0.786113722	1.235766617	0.791825248	1.179689812	0.684863936	1.073766959	0.717575405	1.15217064	0.745094578	1.132439912	0.762229157	1.060266988	0.764825305	1.097651524	0.736786903	1.170343678	0.67759472	1.029113208	0.653710156	1.028074748	0.775729128	1.043132409	0.770536832	1.110632266
	0.818305961	1.13555529	0.789748329	1.091420768	0.724325391	1.050920854	0.746133037	1.073766959	0.787152181	1.229535861	0.822459799	1.064420825	0.682787017	1.055593921	0.714460027	1.411266245	0.758594549	1.130882223	0.753402252	1.080516945	0.77365221	1.157362936	0.721210013	1.096613065	0.66305629	1.011459399	0.676556261	1.031709356	0.760671468	0.988094064	0.780402195	1.139709128
	0.807402138	1.098689984	0.80376753	1.070132352	0.710825419	1.092459227	0.753402252	0.941882623	0.796498315	1.180728272	0.785075262	1.195785932	0.690575462	1.054036232	0.720690783	1.122055319	0.754440712	1.045728557	0.785594492	1.074805419	0.764825305	1.084670782	0.833363622	1.229016631	0.673440883	0.982382537	0.661498601	1.007305561	0.77365221	1.083113093	0.763267616	1.118939941
	0.815709813	1.149055262	0.758594549	1.13555529	0.719133094	1.033267045	0.734709984	1.018209385	0.787671411	1.2144782	0.793382937	1.13607452	0.695248529	1.098689984	0.718094635	1.26224733	0.737825362	1.117901481	0.748729185	1.063901596	0.766902224	1.153728329	0.742498429	1.154766788	0.675517802	1.014574777	0.664094749	1.078440026	0.75755609	1.033267045	0.768459913	1.145420654
	0.801171382	1.116343792	0.7892291	1.043132409	0.735229214	1.061824677	0.738344592	1.017170925	0.777806047	1.226420483	0.812594435	1.134516831	0.692133151	1.111151496	0.727959999	1.150093721	0.752883023	1.142824506	0.787152181	1.079997715	0.760671468	1.115305333	0.731075377	1.135036061	0.672402424	1.066497744	0.673440883	0.973036403	0.761709927	1.032228586	0.782479114	1.075324648
	0.795459856	1.107516888	0.801690612	1.112189955	0.736267673	1.10388228	0.743536889	1.033267045	0.781959884	1.190074406	0.805844449	1.059747758	0.69369084	1.091420768	0.723806161	1.272112694	0.750806104	1.110113036	0.777286817	1.095574606	0.732633066	1.129324534	0.814671354	1.08882462	0.666171668	0.974074863	0.66305629	0.980824848	0.761190697	1.037940112	0.767940683	1.069093892
	0.801171382	1.089863079	0.760671468	1.089863079	0.726921539	1.000555576	0.745094578	1.039497801	0.782479114	1.196824391	0.80376753	1.19890131	0.692133151	1.126209156	0.724325391	1.239920454	0.752883023	1.074805419	0.781440655	1.046767016	0.77261375	1.140747587	0.718094635	1.131920682	0.673960113	1.061305447	0.659421682	1.050401624	0.75755609	1.002113265	0.755998401	1.118939941
	0.806363679	1.125170697	0.781959884	1.087266931	0.72640231	1.117901481	0.767421454	1.036382423	0.778325277	1.16670907	0.80480599	1.159959085	0.695248529	1.109074577	0.732633066	1.326631809	0.726921539	1.128286075	0.761190697	1.075324648	0.751844563	1.149574491	0.747690726	1.124651467	0.665133208	1.031190126	0.660979371	1.001594035	0.776767588	1.071690041	0.787671411	1.138670668
	0.808440598	1.115824563	0.793382937	1.069613122	0.732113836	1.130882223	0.737825362	1.05715161	0.787152181	1.171382137	0.800652152	1.092459227	0.700960056	1.105959199	0.719652324	1.270555005	0.746652267	1.117382252	0.781959884	1.065978514	0.749767645	1.146978343	0.751325334	1.112189955	0.668248586	0.99328636	0.670325505	0.99328636	0.770017602	1.024440141	0.77365221	1.1199784
	0.7892291	1.100766902	0.782998344	1.068574663	0.735748444	1.061824677	0.722767702	1.029632437	0.77313298	1.218112808	0.805844449	1.068055433	0.699402367	1.085709242	0.727959999	1.281458828	0.752363793	1.109074577	0.77261375	1.078959256	0.751844563	1.170862908	0.829209784	1.122574548	0.667729357	1.063901596	0.665133208	1.045209327	0.760152238	1.056113151	0.781440655	1.065978514
	0.815709813	1.115824563	0.782998344	1.097132295	0.733671525	1.148016802	0.734190755	1.005228643	0.779882966	1.202016688	0.797017545	1.245112751	0.700960056	1.13659375	0.719133094	1.21395897	0.74094074	1.137632209	0.768979143	1.067536203	0.77261375	1.099728443	0.701998515	1.181766731	0.668767816	0.956421054	0.664094749	1.006786332	0.750286874	1.067016974	0.759113779	1.148536032
	0.816229043	1.112709185	0.794940626	1.081036175	0.722767702	1.157362936	0.730036917	0.933055719	0.793902167	1.184882109	0.809479057	1.097132295	0.711344649	1.109074577	0.716536946	1.269516545	0.746652267	1.118420711	0.761190697	1.083632323	0.760152238	1.124132237	0.810517516	1.178651353	0.675517802	0.9782287	0.651633237	1.011978629	0.772094521	1.033786275	0.798575234	1.075843878
	0.817786732	1.116343792	0.793382937	1.103363051	0.735748444	1.077401567	0.724844621	1.089343849	0.799613693	1.216555119	0.802209841	1.177093664	0.697844678	1.133997601	0.732113836	1.287170354	0.7419792	1.07220927	0.765863765	1.051959313	0.75755609	1.097651524	0.731075377	1.126728386	0.673960113	0.981344078	0.668248586	1.047286246	0.753921482	1.035863193	0.792863707	1.140747587
	0.80428676	1.145420654	0.78870987	1.101286132	0.730036917	1.0727285	0.727440769	1.007305561	0.774171439	1.174497515	0.78870987	1.15165141	0.701479285	1.083632323	0.728998458	1.324035661	0.718613864	1.106478429	0.774171439	1.102843821	0.770017602	1.106997658	0.713940797	1.078440026	0.666171668	0.991728671	0.674479342	0.974074863	0.760152238	1.032228586	0.758075319	1.143862965
	0.822459799	1.108036118	0.781959884	1.079997715	0.743017659	1.070651581	0.721729242	0.933574948	0.793382937	1.169824448	0.802209841	1.13607452	0.704075434	1.113747644	0.732113836	1.336497173	0.752363793	1.112189955	0.775729128	1.076882337	0.761190697	1.084151553	0.840632837	1.193189784	0.668767816	1.052997773	0.651114007	1.015094007	0.747171496	1.018209385	0.769498372	1.117901481
	0.809479057	1.128286075	0.7892291	1.051959313	0.733671525	1.081555404	0.72588308	1.094016917	0.771056061	1.225901253	0.800652152	1.137112979	0.701479285	1.108555347	0.737825362	1.361939427	0.754959941	1.145420654	0.778844506	1.078959256	0.747690726	1.112709185	0.778325277	1.129843764	0.673960113	0.99380559	0.664094749	1.058190069	0.765344535	1.02495937	0.758594549	1.114786103
	0.814671354	1.125689926	0.769498372	1.117382252	0.721210013	1.064940055	0.753402252	0.99328636	0.767421454	1.168785989	0.798056004	1.128805304	0.711344649	1.091939998	0.714979257	1.353112522	0.727959999	1.069093892	0.767940683	1.036901653	0.754959941	1.097132295	0.717575405	1.10388228	0.669806275	1.023920911	0.659421682	1.003151724	0.790267559	0.966805647	0.763786846	1.07220927
	0.817786732	1.127766845	0.797536774	1.036901653	0.74094074	1.067536203	0.74094074	0.953824905	0.775209899	1.093497687	0.801690612	1.118939941	0.683306247	1.132959142	0.717056175	1.283016517	0.759113779	1.121016859	0.767421454	1.116343792	0.758075319	1.092459227	0.825575177	1.075843878	0.672921653	1.004190183	0.659421682	0.975113322	0.765863765	1.034824734	0.771575291	1.11945917
	0.793902167	1.168785989	0.787152181	1.102843821	0.720171553	1.063901596	0.738863822	1.087266931	0.78819064	1.279901139	0.797536774	1.162555233	0.69369084	1.038459342	0.706152352	1.349477915	0.74094074	1.147497573	0.763267616	1.07220927	0.754440712	1.095055376	0.722767702	1.153728329	0.670325505	1.05663238	0.654748615	1.00938248	0.785594492	1.090901538	0.755998401	1.05663238
	0.811036746	1.164112922	0.80428676	1.065459285	0.727440769	1.086228471	0.72588308	1.015094007	0.782479114	1.212401281	0.798575234	1.126728386	0.684863936	1.105959199	0.70926773	1.408150867	0.755479171	1.084151553	0.781959884	1.068055433	0.755998401	1.11945917	0.759633008	1.126209156	0.675517802	1.050401624	0.659421682	0.986017145	0.750806104	1.017170925	0.797017545	1.157362936
	0.807921368	1.137112979	0.777806047	1.11945917	0.74094074	1.038978571	0.74094074	1.002632494	0.794421396	1.187997487	0.799094463	1.178132123	0.70926773	1.098689984	0.722767702	1.11945917	0.748729185	1.11945917	0.752363793	1.092459227	0.750286874	1.076363108	0.781440655	1.132439912	0.673440883	1.010420939	0.659940912	1.033267045	0.77261375	1.023401681	0.774171439	1.108555347
	0.822979028	1.143343735	0.785594492	1.083113093	0.727959999	1.048843935	0.734709984	0.944998001	0.785075262	1.158401396	0.791825248	1.139709128	0.684344706	1.075843878	0.717575405	1.177093664	0.746133037	1.110632266	0.766902224	1.046767016	0.753921482	1.146978343	0.752883023	1.145939884	0.675517802	1.050401624	0.659421682	0.97770947	0.763267616	1.090901538	0.772094521	1.100247673
	0.807402138	1.127766845	0.800132923	1.05663238	0.72536385	1.048843935	0.733671525	1.004190183	0.77261375	1.213439741	0.796498315	1.110113036	0.692652381	1.117901481	0.714979257	1.319362594	0.75755609	1.102843821	0.793902167	1.115305333	0.748729185	1.133997601	0.764306076	1.150612951	0.66305629	1.034824734	0.661498601	1.050920854	0.758075319	0.979267159	0.755998401	1.095574606
	0.827132866	1.111670725	0.798056004	1.060266988	0.736786903	1.074286189	0.740421511	1.081036175	0.784036803	1.216555119	0.798575234	1.123613008	0.681229328	1.052997773	0.718613864	1.244074291	0.711344649	1.106478429	0.764306076	1.046767016	0.774690669	1.140228357	0.780402195	1.138670668	0.673960113	1.034305504	0.66201783	1.031190126	0.762229157	1.042093949	0.767421454	1.115305333
	0.80428676	1.122055319	0.765344535	1.115824563	0.736267673	1.075324648	0.724844621	1.015094007	0.777806047	1.19942054	0.808440598	1.137632209	0.686421625	1.049363165	0.728479228	1.173978286	0.767421454	1.140228357	0.787671411	1.042093949	0.760671468	1.110113036	0.766382994	1.179170583	0.681748558	1.048324705	0.665133208	1.048843935	0.766382994	1.020805533	0.774690669	1.071690041
	0.819344421	1.140747587	0.77261375	1.077401567	0.728479228	1.045728557	0.766902224	1.001594035	0.776767588	1.149574491	0.787152181	1.125170697	0.695767759	1.097651524	0.719652324	1.211882052	0.72588308	1.129324534	0.738863822	1.059747758	0.753921482	1.178651353	0.770536832	1.154247558	0.671363964	1.016651696	0.668248586	1.000036346	0.75755609	1.051959313	0.754440712	1.117901481
	0.818825191	1.161516774	0.802729071	1.045209327	0.728479228	1.080516945	0.717575405	1.018209385	0.778325277	1.205651296	0.805844449	1.181247501	0.70926773	1.13555529	0.721210013	1.13607452	0.755479171	1.115824563	0.785075262	1.07324773	0.763786846	1.077920797	0.797536774	1.121016859	0.673960113	1.043132409	0.673440883	1.010940169	0.77365221	1.049363165	0.770017602	1.138670668
	0.809479057	1.117901481	0.760671468	1.118420711	0.727959999	1.091939998	0.716536946	0.955901824	0.782998344	1.189555176	0.78819064	1.098689984	0.713421568	1.121016859	0.727440769	1.226939712	0.719652324	1.08830539	0.765863765	1.050920854	0.771056061	1.118939941	0.827132866	1.15217064	0.668248586	1.108555347	0.672402424	1.033786275	0.770536832	1.047805476	0.77313298	1.081036175
	0.80532522	1.099728443	0.787671411	1.068574663	0.733152295	1.139189898	0.736786903	1.115824563	0.774171439	1.149574491	0.792344478	1.146459113	0.698883137	1.102843821	0.712383108	1.236285846	0.731075377	1.121016859	0.75651763	1.081036175	0.763267616	1.108555347	0.723286932	1.156843707	0.675517802	1.000555576	0.668248586	1.015094007	0.780921425	1.033267045	0.753921482	1.038978571
	0.806882909	1.139709128	0.78870987	1.087266931	0.735229214	1.077920797	0.714979257	0.906575005	0.783517573	1.124651467	0.795459856	1.111670725	0.706671582	1.131401453	0.720171553	1.233689698	0.764306076	1.112189955	0.753921482	1.055593921	0.762229157	1.157882166	0.763267616	1.137112979	0.670844735	1.043651638	0.661498601	1.037420882	0.770536832	1.044170868	0.78870987	1.165151381
	0.819344421	1.10440151	0.781440655	1.079997715	0.735229214	1.126728386	0.748729185	1.010420939	0.776767588	1.182285961	0.801171382	1.127247615	0.706152352	1.122055319	0.711344649	1.24615121	0.753402252	1.108555347	0.790786789	1.069093892	0.765344535	1.108555347	0.82038288	1.102843821	0.673440883	1.015613236	0.676556261	1.019247844	0.780402195	1.038978571	0.77365221	1.077920797
	0.787152181	1.101286132	0.784036803	1.04157472	0.708748501	1.102324591	0.739383051	1.00990171	0.793382937	1.160997544	0.802209841	1.158401396	0.699921596	1.05715161	0.704594663	1.288208813	0.747171496	1.125170697	0.760671468	1.08882462	0.752883023	1.169824448	0.786113722	1.213439741	0.665652438	1.023401681	0.658383223	1.00938248	0.793382937	1.033786275	0.753921482	1.145420654
	0.801171382	1.128286075	0.799613693	1.095055376	0.717056175	1.091420768	0.735229214	1.077920797	0.782998344	1.092459227	0.800132923	1.141786046	0.688498544	1.110632266	0.723286932	1.233689698	0.742498429	1.081036175	0.747171496	1.059747758	0.761190697	1.145420654	0.792863707	1.132959142	0.672921653	1.060786218	0.659421682	1.014055547	0.760671468	1.047805476	0.761709927	1.099209213
	0.840113607	1.106478429	0.774171439	1.062343907	0.734709984	1.097132295	0.74094074	1.0254786	0.77365221	1.203055147	0.80480599	1.154766788	0.697325448	1.121016859	0.711863879	1.295478029	0.723286932	1.099728443	0.780921425	1.0727285	0.75755609	1.16670907	0.805844449	1.114786103	0.659940912	1.032747815	0.661498601	1.003151724	0.767940683	1.022363222	0.775729128	1.091939998
	0.815709813	1.099728443	0.785594492	1.087266931	0.726921539	1.069613122	0.747171496	0.955901824	0.777806047	1.1672283	0.80480599	1.12049763	0.706671582	1.039497801	0.715498486	1.23005509	0.759633008	1.086228471	0.754440712	1.047805476	0.774171439	1.168785989	0.783517573	1.145939884	0.676556261	1.04053626	0.660979371	1.02599783	0.771056061	0.980305619	0.763267616	1.050920854
	0.813632894	1.15165141	0.812594435	1.124651467	0.703036974	1.115305333	0.730556147	1.061824677	0.78870987	1.186959028	0.792344478	1.102843821	0.69421007	1.134516831	0.719652324	1.216555119	0.737825362	1.115305333	0.776248358	1.090901538	0.767940683	1.12049763	0.707710041	1.091420768	0.675517802	1.032228586	0.663575519	1.006786332	0.762229157	1.109074577	0.775729128	1.121016859
	0.812594435	1.125170697	0.767421454	1.052997773	0.731594606	1.004190183	0.730556147	0.959536432	0.793902167	1.21499743	0.795459856	1.149574491	0.701998515	1.060266988	0.716536946	1.257574263	0.753402252	1.121016859	0.782998344	1.015094007	0.780921425	1.173459056	0.822459799	1.15165141	0.67759472	1.074805419	0.66305629	1.047286246	0.762748386	0.991728671	0.783517573	1.117901481
	0.805844449	1.127766845	0.791306018	1.126209156	0.743536889	1.097651524	0.743017659	1.021324763	0.771056061	1.140228357	0.805844449	1.224862794	0.697325448	1.11945917	0.731075377	1.273670383	0.721729242	1.130362993	0.77313298	1.070132352	0.774171439	1.142824506	0.727959999	1.208766674	0.672921653	1.028593978	0.673440883	0.980305619	0.767421454	1.117901481	0.780921425	1.086228471
	0.806882909	1.158401396	0.786632951	1.07324773	0.737825362	1.049363165	0.747690726	1.064420825	0.7892291	1.249266588	0.793382937	1.161516774	0.684863936	1.10440151	0.717575405	1.229535861	0.765344535	1.065978514	0.745094578	1.083113093	0.771575291	1.154766788	0.787671411	1.061824677	0.682267788	0.964728728	0.663575519	1.077920797	0.766382994	1.052478543	0.768459913	1.07324773
	0.809998287	1.142824506	0.795979085	1.099209213	0.714979257	1.098689984	0.733671525	1.002113265	0.785075262	1.185920568	0.799613693	1.118939941	0.687979314	1.081555404	0.720690783	1.229016631	0.759633008	1.118420711	0.783517573	1.062343907	0.766902224	1.156324477	0.760671468	1.132439912	0.674479342	1.029632437	0.66305629	1.003151724	0.768979143	1.044690098	0.755479171	1.084151553
	0.790267559	1.150093721	0.78870987	1.069613122	0.735229214	1.047286246	0.734190755	0.933574948	0.777286817	1.187478257	0.797017545	1.1672283	0.687979314	1.092459227	0.726921539	1.158401396	0.747690726	1.10440151	0.764825305	1.029632437	0.77261375	1.131920682	0.775729128	1.19838208	0.671363964	1.011978629	0.659421682	1.032228586	0.786113722	1.028593978	0.787671411	1.108555347
	0.810517516	1.150093721	0.78819064	1.064420825	0.750286874	1.08778616	0.730556147	1.015094007	0.791306018	1.156324477	0.794421396	1.139189898	0.686940855	1.082593864	0.718094635	1.196305162	0.723806161	1.130882223	0.77365221	1.049363165	0.758075319	1.096613065	0.847902053	1.139189898	0.679152409	1.052478543	0.661498601	1.020805533	0.759113779	1.096613065	0.766902224	1.127766845
	0.821940569	1.182285961	0.800132923	1.090382309	0.72536385	1.042613179	0.743017659	1.12049763	0.77365221	1.196305162	0.805844449	1.156843707	0.683306247	1.090382309	0.715498486	1.178651353	0.754959941	1.12049763	0.755998401	1.077401567	0.764306076	1.113228414	0.766382994	1.137112979	0.670325505	1.049363165	0.658902452	1.000555576	0.746652267	1.000555576	0.766382994	1.059747758
	0.806363679	1.140228357	0.753402252	1.059228529	0.735229214	1.063382366	0.716536946	0.960055661	0.780402195	1.182285961	0.800132923	1.147497573	0.690056233	1.032228586	0.708748501	1.208766674	0.748729185	1.115824563	0.763267616	1.08830539	0.752363793	1.186959028	0.721210013	1.158401396	0.673440883	1.060266988	0.666171668	1.04105549	0.751325334	1.064420825	0.771575291	1.092459227
	0.811555976	1.122574548	0.795459856	1.068574663	0.736267673	1.035343964	0.747171496	1.002632494	0.772094521	1.159439855	0.798575234	1.152689869	0.695248529	1.135036061	0.724844621	1.140747587	0.746652267	1.121016859	0.751325334	1.054555462	0.758594549	1.123093778	0.819344421	1.075324648	0.680710098	1.050920854	0.653710156	1.021324763	0.778844506	1.001074805	0.777286817	1.123093778
	0.821940569	1.113228414	0.785594492	1.063382366	0.737825362	1.00886325	0.734190755	1.02599783	0.776767588	1.19838208	0.807402138	1.158920625	0.698363907	1.083632323	0.712902338	1.197862851	0.752883023	1.086228471	0.75755609	1.068055433	0.761709927	1.145420654	0.768979143	1.133478371	0.682267788	0.982901767	0.666171668	1.040017031	0.775729128	1.117382252	0.783517573	1.081036175
	0.80376753	1.156324477	0.780402195	1.122574548	0.740421511	1.10388228	0.728998458	1.015094007	0.782479114	1.118939941	0.796498315	1.16774753	0.683825477	1.089343849	0.711863879	1.185401339	0.744575348	1.032747815	0.754959941	1.108555347	0.759113779	1.153209099	0.731075377	1.122574548	0.672402424	1.105439969	0.663575519	1.032228586	0.770536832	1.046247787	0.759633008	1.063901596
	0.809998287	1.165670611	0.785594492	1.074805419	0.724844621	1.113228414	0.737306133	0.954344135	0.793382937	1.247708899	0.798575234	1.140228357	0.697325448	1.1199784	0.721210013	1.203055147	0.738863822	1.153728329	0.779882966	1.032747815	0.754440712	1.159439855	0.808440598	1.165670611	0.673440883	1.007305561	0.666690897	1.052478543	0.792863707	1.07324773	0.748209956	1.112709185
	0.80480599	1.163074463	0.782998344	1.035343964	0.729517688	1.001594035	0.742498429	1.064420825	0.77261375	1.133478371	0.809479057	1.157362936	0.69369084	1.110632266	0.714979257	1.204612836	0.765863765	1.171382137	0.748729185	1.078959256	0.761709927	1.176574434	0.718094635	1.181247501	0.680190869	1.027036289	0.659940912	1.062863136	0.774690669	1.063901596	0.782479114	1.084151553
	0.813632894	1.112709185	0.799094463	1.111670725	0.739383051	1.055593921	0.731594606	1.023920911	0.787152181	1.251343507	0.808440598	1.125689926	0.699402367	1.042613179	0.720171553	1.158920625	0.767421454	1.171901367	0.796498315	1.055074691	0.749248415	1.097132295	0.774690669	1.149055262	0.682787017	0.985497915	0.679152409	1.017690155	0.774171439	1.024440141	0.783517573	1.099209213
	0.819344421	1.131920682	0.771056061	1.08830539	0.726921539	1.063382366	0.721210013	0.954344135	0.779363736	1.117382252	0.802209841	1.170343678	0.698363907	1.130882223	0.717575405	1.21395897	0.734709984	1.125689926	0.768979143	1.112709185	0.752883023	1.137632209	0.770536832	1.117901481	0.660979371	1.029113208	0.659421682	1.030151667	0.778844506	1.048843935	0.764825305	1.126728386
	0.807402138	1.130362993	0.763267616	1.048843935	0.727959999	1.079478486	0.733152295	1.032747815	0.790267559	1.249266588	0.802729071	1.140747587	0.692652381	1.115305333	0.719133094	1.351554833	0.766902224	1.1199784	0.766382994	1.044690098	0.771575291	1.148016802	0.777806047	1.129324534	0.677075491	1.105439969	0.660460141	1.011978629	0.759633008	1.050401624	0.75703686	1.07324773
	0.795459856	1.177093664	0.784556033	1.138151439	0.739902281	1.067016974	0.747690726	0.988613293	0.793902167	1.192151324	0.808440598	1.133997601	0.691613922	1.071170811	0.728998458	1.271074234	0.739383051	1.123093778	0.787152181	1.069613122	0.759113779	1.158920625	0.792863707	1.162036003	0.676037031	0.971997944	0.664094749	1.037420882	0.770536832	1.046767016	0.778844506	1.10492074
	0.817786732	1.133997601	0.780921425	1.055593921	0.728479228	1.043651638	0.72640231	1.068055433	0.790267559	1.153209099	0.809479057	1.126728386	0.685902395	1.128805304	0.720690783	1.283016517	0.752883023	1.103363051	0.768979143	1.115305333	0.744575348	1.159439855	0.760671468	1.128286075	0.676556261	1.100766902	0.658902452	1.00938248	0.780921425	1.054555462	0.768979143	1.121536089
	0.785075262	1.140228357	0.792344478	1.077401567	0.737306133	1.037940112	0.750806104	1.010940169	0.792863707	1.155805247	0.801690612	1.130882223	0.691613922	1.064420825	0.708748501	1.254458885	0.732113836	1.116863022	0.761709927	1.048324705	0.735748444	1.161516774	0.823498258	1.19838208	0.676037031	0.997440198	0.670325505	1.019247844	0.774690669	1.060786218	0.778325277	1.05715161
	0.825055947	1.142824506	0.768459913	1.074805419	0.748729185	1.133478371	0.736786903	1.02495937	0.787671411	1.161516774	0.798056004	1.126209156	0.695248529	1.099728443	0.713940797	1.204093607	0.716536946	1.128805304	0.784556033	1.051440083	0.74145997	1.168785989	0.77313298	1.065459285	0.671363964	1.075843878	0.657344763	0.964209499	0.771575291	1.043132409	0.802729071	1.153209099
	0.812075205	1.13555529	0.786632951	1.084670782	0.729517688	1.082074634	0.746652267	0.97770947	0.783517573	1.176574434	0.802729071	1.16774753	0.696286989	1.133997601	0.719133094	1.162555233	0.744056118	1.083113093	0.770536832	1.075843878	0.746133037	1.163074463	0.739383051	1.202535918	0.679671639	0.991209442	0.666690897	1.050920854	0.759633008	1.059747758	0.77365221	1.067016974
	0.802209841	1.147497573	0.775729128	1.087266931	0.730556147	1.052997773	0.745094578	1.00886325	0.777806047	1.184362879	0.805844449	1.125689926	0.695248529	1.093497687	0.710825419	1.092978457	0.752883023	1.109593807	0.786113722	1.061824677	0.759633008	1.173459056	0.832844392	1.073766959	0.669806275	1.118939941	0.669287046	1.035343964	0.762229157	1.095574606	0.75703686	1.133478371
	0.802729071	1.141266817	0.779363736	1.043132409	0.735748444	1.059747758	0.746652267	1.0254786	0.786113722	1.208766674	0.802729071	1.15165141	0.690575462	1.067016974	0.724844621	1.223824334	0.735748444	1.090382309	0.792344478	1.098170754	0.767421454	1.159439855	0.808959827	1.189035946	0.663575519	0.963171039	0.66253706	0.997959427	0.780921425	1.063382366	0.771575291	1.10388228
	0.821940569	1.139189898	0.7892291	1.107516888	0.739383051	1.087266931	0.735229214	0.96161335	0.789748329	1.094016917	0.806363679	1.150612951	0.689537003	1.0727285	0.728998458	1.278862679	0.745613807	1.142824506	0.77365221	1.045728557	0.754440712	1.176055204	0.781959884	1.128286075	0.667210127	1.049363165	0.655787074	1.019247844	0.762229157	1.012497858	0.782479114	1.144382195
	0.812075205	1.114786103	0.7892291	1.067016974	0.734190755	1.060786218	0.750286874	1.018728614	0.78870987	1.258093492	0.806363679	1.133997601	0.695767759	1.095574606	0.729517688	1.18332442	0.748729185	1.112709185	0.749767645	1.055074691	0.762748386	1.177093664	0.813113665	1.134516831	0.686421625	1.031190126	0.675517802	0.998478657	0.776248358	1.075843878	0.771575291	1.074805419
	0.797536774	1.131401453	0.80480599	1.086228471	0.739383051	1.101286132	0.739383051	1.023401681	0.795979085	1.176055204	0.80532522	1.171382137	0.702517745	1.128805304	0.718094635	1.266401167	0.736786903	1.07324773	0.790786789	1.076882337	0.766382994	1.184362879	0.749248415	1.081555404	0.664094749	1.037940112	0.658902452	1.00938248	0.782998344	1.077920797	0.777286817	1.149055262
	0.822459799	1.107516888	0.759113779	1.068574663	0.710825419	1.058709299	0.721210013	1.059228529	0.780921425	1.165670611	0.811036746	1.154247558	0.689537003	1.102324591	0.723806161	1.215516659	0.737825362	1.073766959	0.767940683	1.055074691	0.776248358	1.217593578	0.776767588	1.114266874	0.684863936	1.046767016	0.674479342	1.015094007	0.777806047	1.059747758	0.771056061	1.05767084
	0.799613693	1.134516831	0.785075262	1.107516888	0.746652267	0.999517116	0.765863765	0.996920968	0.775729128	1.178651353	0.807402138	1.089343849	0.6947293	1.074286189	0.721729242	1.172939826	0.748729185	1.106997658	0.769498372	1.085190012	0.75651763	1.13555529	0.733671525	1.094536146	0.661498601	0.995882509	0.658902452	1.005747872	0.776248358	1.027555519	0.78819064	1.127247615
	0.826094406	1.128805304	0.792344478	1.021843992	0.719652324	1.096613065	0.739383051	1.04105549	0.781959884	1.184882109	0.801171382	1.154766788	0.695767759	1.102843821	0.722767702	1.364016345	0.751325334	1.075324648	0.763267616	1.079478486	0.763786846	1.176055204	0.817786732	1.113747644	0.677075491	1.02495937	0.673440883	1.00938248	0.759633008	1.082593864	0.77365221	1.070132352
	0.806882909	1.122574548	0.77261375	1.127247615	0.728479228	1.058709299	0.735229214	0.933574948	0.802729071	1.165151381	0.813632894	1.142824506	0.691094692	1.090901538	0.717575405	1.270035775	0.75703686	1.157882166	0.772094521	1.065978514	0.761190697	1.169824448	0.719133094	1.173459056	0.666690897	1.07220927	0.655787074	1.047286246	0.781959884	1.070651581	0.761709927	1.109593807
	0.794940626	1.114786103	0.818305961	1.063901596	0.714460027	1.08778616	0.730036917	1.014574777	0.779882966	1.186439798	0.803248301	1.158401396	0.698363907	1.056113151	0.721210013	1.109593807	0.747171496	1.102843821	0.762229157	1.071170811	0.783517573	1.150612951	0.794940626	1.095055376	0.680710098	1.018728614	0.664613979	1.002632494	0.764825305	1.021843992	0.77313298	1.170862908
	0.823498258	1.150612951	0.762748386	1.015613236	0.732633066	1.086228471	0.733671525	1.043132409	0.790267559	1.184362879	0.802729071	1.122574548	0.700440826	1.033267045	0.718094635	1.172939826	0.744575348	1.077920797	0.776248358	1.093497687	0.776248358	1.190593635	0.840113607	1.129843764	0.672402424	1.078440026	0.663575519	1.001074805	0.77365221	1.110113036	0.763267616	1.065978514
	0.792863707	1.131401453	0.786632951	1.059747758	0.723806161	1.064420825	0.739383051	0.950190298	0.784036803	1.149055262	0.794940626	1.13555529	0.701998515	1.130362993	0.710825419	1.207728214	0.75703686	1.091939998	0.742498429	1.038978571	0.780921425	1.182285961	0.720690783	1.18332442	0.677075491	0.987055604	0.660979371	1.003670954	0.766902224	1.053517002	0.75651763	1.083632323
	0.829209784	1.110113036	0.786113722	1.080516945	0.724325391	1.08778616	0.744056118	1.063382366	0.799613693	1.156843707	0.803248301	1.122574548	0.691094692	1.063382366	0.721729242	1.181766731	0.736786903	1.129843764	0.78870987	1.061824677	0.732633066	1.135036061	0.826094406	1.060786218	0.66253706	1.046247787	0.659940912	1.018209385	0.779363736	1.043651638	0.748729185	1.082593864
	0.807402138	1.100766902	0.795979085	1.04105549	0.731594606	1.124132237	0.735748444	1.010420939	0.784556033	1.201497458	0.796498315	1.091420768	0.704594663	1.122055319	0.721729242	1.27782422	0.750286874	1.086747701	0.774690669	1.068055433	0.752363793	1.16774753	0.77313298	1.204093607	0.669806275	1.065459285	0.664613979	1.002113265	0.771056061	1.049363165	0.774690669	1.10388228
	0.794421396	1.108036118	0.770536832	1.055593921	0.728998458	1.038978571	0.726921539	0.952267216	0.786632951	1.175535975	0.810517516	1.210843592	0.693171611	1.113747644	0.718613864	1.220708956	0.750286874	1.067016974	0.761190697	1.051440083	0.768979143	1.142305276	0.799094463	1.130882223	0.660979371	1.079478486	0.664094749	1.005228643	0.784036803	1.068574663	0.770017602	1.148536032
	0.806882909	1.109593807	0.786113722	1.116343792	0.730036917	1.146459113	0.737306133	1.090901538	0.779363736	1.164632152	0.797017545	1.173978286	0.695767759	1.081555404	0.712902338	1.345843307	0.761709927	1.212401281	0.766382994	1.062863136	0.759633008	1.058709299	0.795459856	1.11945917	0.66253706	0.959017202	0.658902452	0.996920968	0.778844506	1.073766959	0.754959941	1.082074634
	0.821421339	1.129324534	0.778844506	1.028074748	0.739383051	1.102843821	0.722767702	1.028593978	0.779363736	1.153209099	0.806882909	1.13607452	0.696286989	1.110632266	0.723806161	1.271593464	0.739902281	1.043132409	0.774171439	1.07220927	0.749767645	1.213439741	0.784036803	1.068574663	0.671363964	1.013536318	0.649556318	1.043132409	0.774171439	1.056113151	0.792344478	1.102843821
	0.781440655	1.117382252	0.789748329	1.070132352	0.721729242	1.061305447	0.74145997	0.964209499	0.793382937	1.224343564	0.80428676	1.085190012	0.697325448	1.059228529	0.714979257	1.212920511	0.751325334	1.212920511	0.770536832	1.054555462	0.764306076	1.171901367	0.786632951	1.127247615	0.679152409	1.077401567	0.658383223	1.049882394	0.774690669	1.037420882	0.760152238	1.118939941
	0.825055947	1.15165141	0.792344478	1.122574548	0.718094635	1.105439969	0.727959999	1.001074805	0.786632951	1.10492074	0.806363679	1.234728157	0.69369084	1.078440026	0.720171553	1.240958913	0.760671468	1.084151553	0.758075319	1.08882462	0.74094074	1.170862908	0.753921482	1.173978286	0.669287046	1.056113151	0.675517802	1.02495937	0.787152181	1.097651524	0.768459913	1.094536146
	0.810517516	1.085190012	0.749767645	1.075324648	0.721210013	1.13555529	0.738344592	1.068574663	0.776248358	1.115824563	0.794421396	1.168266759	0.698883137	1.12049763	0.735229214	1.219151267	0.738344592	1.109593807	0.782998344	1.077920797	0.760671468	1.105959199	0.7892291	1.111151496	0.674998572	0.992247901	0.655787074	1.067016974	0.787152181	1.075324648	0.766382994	1.139709128
	0.811036746	1.110113036	0.775729128	1.093497687	0.721729242	1.068574663	0.729517688	0.948113379	0.781440655	1.064420825	0.810517516	1.142824506	0.696806218	1.098689984	0.713421568	1.24563198	0.745094578	1.123093778	0.754959941	1.033786275	0.7419792	1.158401396	0.793382937	1.212401281	0.673960113	1.094016917	0.665652438	0.971478714	0.782998344	1.079478486	0.774171439	1.108036118
	0.813632894	1.089343849	0.786632951	1.058190069	0.720171553	1.121016859	0.739383051	1.069093892	0.781959884	1.200458999	0.801690612	1.146459113	0.692133151	1.070132352	0.714460027	1.21499743	0.75651763	1.099209213	0.767940683	1.083113093	0.758594549	1.180209042	0.799613693	1.05767084	0.666690897	1.076882337	0.659421682	0.987574834	0.768979143	1.005747872	0.765863765	1.062343907
	0.815709813	1.114786103	0.80532522	1.110113036	0.727959999	1.135036061	0.731594606	0.99380559	0.784556033	1.129843764	0.803248301	1.160478314	0.730556147	1.116343792	0.716017716	1.224343564	0.737825362	1.123093778	0.754959941	1.068055433	0.770017602	1.132959142	0.826613636	1.194747473	0.660979371	1.043651638	0.655267845	1.065978514	0.784036803	1.037940112	0.783517573	1.094016917
	0.799094463	1.116343792	0.774690669	1.094016917	0.727959999	1.085190012	0.763267616	1.02599783	0.781959884	1.149574491	0.794940626	1.101286132	0.692133151	1.10492074	0.717575405	1.251343507	0.768979143	1.074286189	0.770536832	1.051959313	0.766902224	1.186439798	0.734709984	1.13607452	0.671883194	1.050920854	0.672921653	1.015094007	0.747690726	1.074286189	0.761709927	1.095574606
	0.809998287	1.067536203	0.78870987	1.062863136	0.711344649	1.109074577	0.72536385	1.001594035	0.780921425	1.116343792	0.800132923	1.156324477	0.701998515	1.012497858	0.716536946	1.220708956	0.722248472	1.131401453	0.766382994	1.090901538	0.770536832	1.187997487	0.779363736	1.111670725	0.671363964	1.049882394	0.658902452	1.006267102	0.770017602	1.028593978	0.766902224	1.07220927
	0.797017545	1.15113218	0.791306018	1.058190069	0.727440769	1.094536146	0.727440769	0.990170982	0.785594492	1.159439855	0.803248301	1.172939826	0.707190812	1.098170754	0.718094635	1.232132009	0.755479171	1.074805419	0.771056061	1.034305504	0.759113779	1.13659375	0.75755609	1.192670554	0.673960113	0.99432482	0.66305629	1.036382423	0.75651763	1.029113208	0.775729128	1.115305333
	0.801690612	1.123613008	0.790786789	1.117901481	0.736267673	1.076363108	0.745613807	0.944478771	0.782479114	1.109593807	0.80376753	1.096093835	0.697844678	1.111151496	0.70978696	1.285093435	0.743017659	1.094016917	0.779363736	1.077920797	0.778844506	1.157362936	0.782479114	1.187997487	0.674998572	1.031709356	0.666171668	1.04157472	0.760152238	1.023401681	0.764825305	1.101286132
	0.791306018	1.124651467	0.781959884	1.056113151	0.718613864	1.095574606	0.735748444	1.058709299	0.789748329	1.122574548	0.796498315	1.15113218	0.698363907	1.074805419	0.720171553	1.306381852	0.747690726	1.124132237	0.779363736	1.05767084	0.766382994	1.182285961	0.778325277	1.133997601	0.676037031	1.014055547	0.669806275	1.007824791	0.780402195	1.075324648	0.784556033	1.048843935
	0.816229043	1.118939941	0.80376753	1.100766902	0.730556147	1.084670782	0.75651763	1.006786332	0.785594492	1.263285789	0.797017545	1.098689984	0.683306247	1.133997601	0.71030619	1.272112694	0.728479228	1.133478371	0.77365221	1.071690041	0.764825305	1.189035946	0.836479	1.100247673	0.667729357	1.058190069	0.665133208	1.018728614	0.763786846	1.047805476	0.760671468	1.139189898
	0.808959827	1.147497573	0.796498315	1.078959256	0.716536946	1.08882462	0.723286932	0.970959485	0.784556033	1.130882223	0.792344478	1.222266645	0.684863936	1.125170697	0.716017716	1.336497173	0.748209956	1.107516888	0.763267616	1.066497744	0.759633008	1.105959199	0.805844449	1.153728329	0.659940912	1.029113208	0.663575519	1.058709299	0.758594549	1.067536203	0.775209899	1.08778616
	0.801690612	1.130882223	0.77365221	1.075324648	0.722248472	1.066497744	0.74145997	0.951747987	0.790267559	1.188516717	0.80428676	1.114266874	0.679152409	1.130362993	0.716536946	1.2144782	0.743017659	1.118939941	0.768979143	1.063901596	0.779882966	1.097651524	0.748209956	1.222785875	0.672921653	1.027555519	0.657863993	0.975632552	0.759113779	1.017170925	0.754959941	1.053517002
	0.805844449	1.13659375	0.784556033	1.073766959	0.718094635	1.090382309	0.74094074	0.999517116	0.778325277	1.298593407	0.801690612	1.16670907	0.675517802	1.121536089	0.719133094	1.272112694	0.736267673	1.1199784	0.774690669	1.0727285	0.763786846	1.185920568	0.768459913	1.063382366	0.654748615	1.097651524	0.664094749	1.023401681	0.771575291	1.048324705	0.755998401	1.094536146
	0.809479057	1.125689926	0.7892291	1.079997715	0.728479228	1.055074691	0.734190755	0.988613293	0.791825248	1.176055204	0.790786789	1.175016745	0.679671639	1.130882223	0.713940797	1.197343621	0.749767645	1.133478371	0.754440712	1.050920854	0.760152238	1.179689812	0.777286817	1.202016688	0.665133208	1.032228586	0.670844735	0.949151838	0.758594549	1.095055376	0.766902224	1.101805362
	0.81986365	1.174497515	0.816229043	1.105959199	0.730556147	1.05767084	0.737306133	1.065978514	0.791306018	1.114266874	0.811036746	1.13659375	0.680710098	1.137112979	0.70978696	1.266920397	0.775209899	1.047805476	0.777286817	1.092978457	0.75651763	1.170343678	0.775209899	1.154247558	0.673440883	1.003151724	0.670844735	1.037940112	0.774690669	1.04157472	0.77365221	1.089863079
	0.80428676	1.128286075	0.771056061	1.084670782	0.714460027	1.080516945	0.742498429	0.980305619	0.767421454	1.24615121	0.813113665	1.158401396	0.690575462	1.132439912	0.720690783	1.407112408	0.744056118	1.131401453	0.763267616	1.069613122	0.751325334	1.165151381	0.785594492	1.157882166	0.664094749	1.082593864	0.66305629	1.015094007	0.771575291	1.089863079	0.764306076	1.126209156
	0.802209841	1.133997601	0.791306018	1.077401567	0.731594606	1.091420768	0.7419792	0.974594092	0.78870987	1.179170583	0.812075205	1.163593692	0.685383166	1.027555519	0.707190812	1.414381623	0.767940683	1.111151496	0.763267616	1.089343849	0.75703686	1.181247501	0.759113779	1.200458999	0.666171668	1.029113208	0.659940912	1.056113151	0.770536832	1.055593921	0.762748386	1.049363165
	0.809998287	1.135036061	0.786113722	1.040017031	0.731075377	1.089863079	0.74094074	0.996401738	0.783517573	1.18280519	0.80428676	1.038978571	0.691094692	1.070651581	0.713940797	1.148016802	0.739383051	1.101286132	0.747690726	1.051440083	0.763267616	1.203574377	0.777806047	1.086747701	0.671363964	1.017170925	0.66305629	0.965767188	0.762748386	1.075843878	0.768979143	1.142824506
	0.82090211	1.121536089	0.745613807	1.091939998	0.70978696	1.075843878	0.735748444	0.983420997	0.778844506	1.174497515	0.807402138	1.142305276	0.690575462	1.024440141	0.728479228	1.328708728	0.726921539	1.033786275	0.772094521	1.079997715	0.746133037	1.171382137	0.777806047	1.212920511	0.660979371	0.984459456	0.673960113	0.989132523	0.769498372	1.089343849	0.764306076	1.084670782
	0.809479057	1.132959142	0.780402195	1.099209213	0.735748444	1.069093892	0.736786903	1.050401624	0.787671411	1.191112865	0.785594492	1.227458942	0.683306247	1.118939941	0.711344649	1.338054862	0.748729185	1.08778616	0.760671468	1.085709242	0.75651763	1.143862965	0.776767588	1.084151553	0.66305629	1.089343849	0.66253706	0.965247958	0.772094521	1.053517002	0.758075319	1.086747701
	0.80532522	1.12049763	0.796498315	1.024440141	0.717056175	1.096613065	0.74094074	0.983940226	0.778325277	1.16670907	0.800652152	1.10388228	0.681229328	1.071170811	0.712902338	1.294958799	0.760671468	1.149055262	0.768459913	1.096093835	0.751844563	1.189035946	0.767940683	1.194228243	0.66201783	1.048843935	0.66253706	1.00886325	0.765344535	1.029113208	0.759633008	1.094536146
	0.809998287	1.11945917	0.808959827	1.066497744	0.712902338	1.080516945	0.723806161	1.003151724	0.785075262	1.139189898	0.801690612	1.216555119	0.701479285	1.127247615	0.713940797	1.270555005	0.750286874	1.118420711	0.762229157	1.062863136	0.752363793	1.124132237	0.786632951	1.095574606	0.660460141	1.090382309	0.66305629	1.019247844	0.780402195	0.984978686	0.768979143	1.063382366
	0.825575177	1.103363051	0.806882909	1.098689984	0.718094635	1.013536318	0.759113779	1.033267045	0.793382937	1.189555176	0.802729071	1.187997487	0.702517745	1.115824563	0.710825419	1.286651124	0.738344592	1.099728443	0.763267616	1.081036175	0.750286874	1.139189898	0.781440655	1.133478371	0.663575519	1.047805476	0.655787074	1.028593978	0.755479171	1.093497687	0.770536832	1.132439912
	0.80428676	1.124132237	0.759113779	1.106997658	0.708748501	1.096613065	0.712383108	1.002113265	0.792863707	1.179689812	0.799613693	1.074286189	0.683306247	1.076363108	0.712902338	1.206170525	0.736786903	1.089343849	0.761709927	1.092459227	0.762229157	1.161516774	0.780921425	1.160478314	0.658902452	0.967844106	0.673960113	1.077401567	0.767940683	1.053517002	0.777806047	1.075843878
	0.811036746	1.109074577	0.793902167	1.04157472	0.733152295	1.060786218	0.728479228	1.016651696	0.786113722	1.143862965	0.801171382	1.222266645	0.689537003	1.108036118	0.714460027	1.216035889	0.737306133	1.109074577	0.768979143	1.075843878	0.770017602	1.156843707	0.833363622	1.220189727	0.657863993	1.081036175	0.664094749	1.014574777	0.77365221	1.051440083	0.769498372	1.064420825
	0.807402138	1.142305276	0.771575291	1.090901538	0.729517688	1.045209327	0.746652267	0.99380559	0.781440655	1.163593692	0.792344478	1.159959085	0.691613922	1.121016859	0.716536946	1.208247444	0.771575291	1.095055376	0.7419792	1.032228586	0.761190697	1.207208985	0.743017659	1.152689869	0.659421682	1.068055433	0.667210127	1.013017088	0.774690669	1.021324763	0.776767588	1.098689984
	0.812075205	1.122055319	0.774171439	1.070651581	0.72640231	1.042613179	0.74094074	0.958497972	0.786113722	1.184362879	0.810517516	1.143862965	0.696286989	1.091420768	0.713421568	1.243035832	0.728998458	1.110113036	0.776767588	1.048324705	0.774171439	1.147497573	0.770017602	1.077920797	0.661498601	1.020286303	0.673440883	1.067536203	0.779363736	1.106997658	0.779882966	1.060266988
	0.80428676	1.121536089	0.785075262	1.08882462	0.707190812	1.100247673	0.755998401	1.068055433	0.776248358	1.148016802	0.817267502	1.168785989	0.698363907	1.105439969	0.716017716	1.251862736	0.742498429	1.135036061	0.769498372	1.097651524	0.751844563	1.191632095	0.822979028	1.204093607	0.663575519	1.02495937	0.671363964	1.015094007	0.787671411	1.032228586	0.764825305	1.075843878
	0.808959827	1.103363051	0.779882966	1.127247615	0.727440769	1.036901653	0.735229214	0.938248015	0.785594492	1.193189784	0.799094463	1.154247558	0.699402367	1.075324648	0.722767702	1.194747473	0.734190755	1.062343907	0.754959941	1.082074634	0.763267616	1.204093607	0.72536385	1.101805362	0.661498601	1.064420825	0.658383223	1.021843992	0.767940683	1.08830539	0.780402195	1.095055376
	0.809998287	1.124132237	0.783517573	1.067536203	0.720171553	1.106478429	0.735229214	1.006267102	0.774171439	1.173978286	0.811555976	1.144901424	0.685902395	1.081036175	0.717575405	1.271593464	0.743017659	1.127247615	0.762748386	1.077920797	0.762229157	1.159959085	0.77365221	1.166189841	0.660979371	1.0254786	0.660979371	1.013536318	0.776248358	1.046767016	0.764306076	1.098689984
	0.802729071	1.139709128	0.793902167	1.073766959	0.727959999	1.069613122	0.751844563	1.027555519	0.774171439	1.075324648	0.813632894	1.187997487	0.691613922	1.078440026	0.718094635	1.102324591	0.745094578	1.067536203	0.766902224	1.052997773	0.758594549	1.197343621	0.828171325	1.096093835	0.672921653	1.00938248	0.668248586	1.00886325	0.775729128	1.080516945	0.780402195	1.078959256
	0.82038288	1.110632266	0.787152181	1.070132352	0.703036974	1.071690041	0.742498429	0.986536375	0.769498372	1.168785989	0.802729071	1.109593807	0.697325448	1.100247673	0.70978696	1.26276656	0.744056118	1.059747758	0.763786846	1.065459285	0.767421454	1.188516717	0.712383108	1.207728214	0.653710156	0.99328636	0.656306304	0.985497915	0.795459856	1.071170811	0.769498372	1.170343678
	0.807921368	1.108555347	0.778325277	1.07220927	0.724844621	1.081036175	0.759113779	1.076882337	0.786113722	1.146459113	0.801690612	1.149055262	0.695248529	1.07220927	0.713421568	1.177612894	0.734709984	1.090901538	0.769498372	1.094016917	0.77261375	1.190593635	0.762748386	1.050920854	0.666690897	1.089343849	0.66305629	1.068055433	0.777806047	1.048843935	0.761190697	1.05715161
	0.813632894	1.145420654	0.807402138	1.076363108	0.733152295	1.083632323	0.721210013	1.034305504	0.800652152	1.29340111	0.806882909	1.163593692	0.701998515	1.08830539	0.719652324	1.189035946	0.714460027	1.216035889	0.738863822	1.074286189	0.760671468	1.161516774	0.765344535	1.139709128	0.675517802	1.036382423	0.668248586	1.004190183	0.755998401	1.093497687	0.78870987	1.074805419
	0.812594435	1.133997601	0.766382994	1.111670725	0.706671582	1.08830539	0.750286874	0.944478771	0.777806047	1.256535803	0.812594435	1.158920625	0.685902395	1.105439969	0.72536385	1.216035889	0.77313298	1.086747701	0.760152238	1.061305447	0.765344535	1.190593635	0.831805933	1.144382195	0.665652438	1.043132409	0.666690897	1.046767016	0.774690669	1.062863136	0.777806047	1.1199784
	0.805844449	1.13555529	0.806363679	1.084151553	0.701479285	1.100766902	0.736786903	0.998997887	0.790786789	1.232132009	0.815190583	1.181766731	0.704594663	1.130362993	0.711344649	1.154766788	0.721729242	1.079478486	0.782998344	1.100766902	0.750806104	1.123613008	0.758075319	1.135036061	0.668248586	1.031190126	0.664094749	1.012497858	0.771056061	1.033786275	0.778325277	1.117901481
	0.82090211	1.118939941	0.797017545	1.075324648	0.705113893	1.032228586	0.734709984	1.002632494	0.775209899	1.142305276	0.80480599	1.067016974	0.695767759	1.097651524	0.718613864	1.19838208	0.735748444	1.118939941	0.771575291	1.070651581	0.749767645	1.18280519	0.781440655	1.144382195	0.674998572	0.995363279	0.660460141	1.030670897	0.763267616	1.05767084	0.761709927	1.062343907
	0.808959827	1.128286075	0.765344535	1.110113036	0.739383051	1.030151667	0.737306133	1.023920911	0.78870987	1.190074406	0.801171382	1.209285903	0.692652381	1.064940055	0.718613864	1.221747416	0.745094578	1.089343849	0.777286817	1.070651581	0.745613807	1.141786046	0.780402195	1.112709185	0.670844735	1.032747815	0.670325505	1.010940169	0.77261375	1.069613122	0.780921425	1.089343849
	0.80376753	1.132959142	0.791306018	1.030670897	0.732113836	1.108555347	0.728998458	1.000036346	0.771575291	1.1672283	0.796498315	1.193709013	0.699402367	1.095574606	0.719133094	1.172939826	0.736786903	1.130362993	0.752883023	1.046247787	0.767940683	1.116343792	0.760671468	1.161516774	0.651114007	1.115305333	0.657344763	1.023401681	0.782479114	1.034305504	0.763786846	1.103363051
	0.824536717	1.109593807	0.798575234	1.098689984	0.711863879	1.032228586	0.735229214	1.079478486	0.787152181	1.091420768	0.812594435	1.142824506	0.699402367	1.130362993	0.720171553	1.202016688	0.746133037	1.118420711	0.778844506	1.062343907	0.765344535	1.155286018	0.718613864	1.209805133	0.670325505	1.011978629	0.659421682	1.015094007	0.776248358	1.040017031	0.785075262	1.139189898
	0.826094406	1.116343792	0.767421454	1.10388228	0.720690783	1.102843821	0.735748444	1.026517059	0.774171439	1.279901139	0.798575234	1.175016745	0.6947293	1.103363051	0.717575405	1.281978057	0.730556147	1.132439912	0.780921425	1.114266874	0.746652267	1.154766788	0.75651763	1.145420654	0.665133208	1.038459342	0.669287046	1.014574777	0.776767588	1.060266988	0.786113722	1.050401624
	0.795459856	1.112189955	0.786113722	1.074286189	0.722767702	1.051440083	0.743017659	0.937209556	0.769498372	1.137112979	0.813113665	1.138670668	0.6947293	1.108036118	0.719652324	1.13659375	0.777286817	1.097651524	0.765344535	1.040017031	0.746652267	1.1199784	0.778844506	1.081036175	0.668767816	1.031709356	0.655267845	1.036382423	0.759113779	1.016132466	0.778325277	1.139189898
	0.822979028	1.10440151	0.783517573	1.100247673	0.74094074	1.113228414	0.751325334	1.075324648	0.781959884	1.186439798	0.803248301	1.156324477	0.703036974	1.108036118	0.714460027	1.285612665	0.708748501	1.1199784	0.774690669	1.086228471	0.759113779	1.172420597	0.767421454	1.208766674	0.660979371	1.012497858	0.66201783	1.018209385	0.775729128	1.081036175	0.758594549	1.111670725
	0.814671354	1.123093778	0.775729128	1.116863022	0.723286932	1.034305504	0.737825362	0.963690269	0.782998344	1.182285961	0.795979085	1.063901596	0.716536946	1.098170754	0.728479228	1.291843421	0.745613807	1.024440141	0.764306076	1.077401567	0.760152238	1.121016859	0.789748329	1.125689926	0.674479342	1.105959199	0.650075548	1.00886325	0.775729128	1.052478543	0.775729128	1.083113093
	0.811036746	1.121016859	0.80480599	1.062343907	0.711344649	1.063901596	0.724325391	1.026517059	0.776248358	1.197862851	0.800652152	1.144382195	0.706671582	1.101805362	0.721729242	1.249785818	0.745613807	1.137632209	0.769498372	1.079478486	0.744056118	1.146978343	0.745613807	1.098170754	0.667210127	1.052997773	0.661498601	1.035863193	0.775729128	1.064420825	0.774171439	1.091939998
	0.811555976	1.112709185	0.771056061	1.092459227	0.736786903	1.071170811	0.74145997	1.023401681	0.789748329	1.191632095	0.801171382	1.123613008	0.697325448	1.112709185	0.716536946	1.308458771	0.716017716	1.047286246	0.769498372	1.070651581	0.747171496	1.116863022	0.78870987	1.180209042	0.673440883	1.092459227	0.656306304	0.979267159	0.787152181	1.066497744	0.780921425	1.044690098
	0.797536774	1.114786103	0.786632951	1.05663238	0.705633123	1.07220927	0.731594606	1.027036289	0.780921425	1.158401396	0.787671411	1.150093721	0.693171611	1.126209156	0.707710041	1.38842014	0.735229214	1.124132237	0.77261375	1.05767084	0.746652267	1.144901424	0.833882851	1.086228471	0.669287046	0.984459456	0.665133208	1.033267045	0.779363736	1.05663238	0.778844506	1.110632266
	0.807402138	1.130362993	0.782998344	1.112189955	0.735229214	1.052478543	0.738863822	1.048843935	0.778325277	1.208247444	0.805844449	1.102324591	0.701998515	1.141266817	0.706152352	1.05767084	0.737825362	1.111670725	0.761190697	1.077920797	0.735748444	1.179689812	0.737306133	1.133478371	0.671363964	1.130362993	0.671883194	1.031190126	0.7892291	1.078440026	0.769498372	1.101805362
	0.806363679	1.098689984	0.783517573	1.080516945	0.729517688	1.077920797	0.722767702	0.986536375	0.790786789	1.114786103	0.810517516	1.24563198	0.691613922	1.082593864	0.718613864	1.2617281	0.72536385	1.073766959	0.742498429	1.059747758	0.745094578	1.147497573	0.800132923	1.211882052	0.67759472	1.014574777	0.656306304	1.022363222	0.785594492	0.976151781	0.779363736	1.090901538
	0.817786732	1.140228357	0.770017602	1.117901481	0.731075377	1.039497801	0.753921482	1.084670782	0.786632951	1.116343792	0.80532522	1.13659375	0.683306247	1.101805362	0.706152352	1.288208813	0.758594549	1.095574606	0.790786789	1.054555462	0.744575348	1.126209156	0.785594492	1.157362936	0.679152409	1.082074634	0.670325505	0.998478657	0.763267616	1.095055376	0.77313298	1.075843878
	0.807921368	1.122055319	0.801690612	1.037420882	0.730556147	1.114266874	0.733152295	1.014055547	0.774171439	1.253420425	0.809479057	1.125689926	0.683825477	1.08778616	0.706671582	1.223305105	0.733671525	1.052478543	0.750806104	1.10388228	0.752883023	1.203055147	0.768459913	1.077920797	0.681229328	1.050401624	0.649556318	1.075843878	0.780402195	1.098170754	0.766902224	1.090382309
	0.818305961	1.113228414	0.777806047	1.091939998	0.736267673	1.038459342	0.755479171	1.003151724	0.7892291	1.289766502	0.807921368	1.130882223	0.684863936	1.08830539	0.701479285	1.27834345	0.733671525	1.219151267	0.75755609	1.078440026	0.75755609	1.237324306	0.746652267	1.140228357	0.671363964	0.99432482	0.664094749	1.010420939	0.778325277	1.110632266	0.777286817	1.087266931
	0.818305961	1.124651467	0.765863765	1.074286189	0.700960056	1.051440083	0.739383051	0.953305676	0.77313298	1.224343564	0.800132923	1.100766902	0.689537003	1.101286132	0.70978696	1.255497344	0.762748386	1.123613008	0.77261375	1.063901596	0.761190697	1.05663238	0.769498372	1.117901481	0.672921653	1.003670954	0.658383223	1.011978629	0.777806047	1.044170868	0.77365221	1.086747701
	0.828171325	1.138151439	0.789748329	1.075324648	0.72588308	1.091939998	0.753402252	1.006267102	0.779363736	1.138151439	0.814152124	1.207208985	0.679671639	1.079997715	0.704075434	1.284574206	0.750286874	1.116863022	0.758075319	1.038459342	0.753402252	1.140747587	0.777286817	1.169824448	0.666690897	1.074286189	0.66253706	1.007824791	0.771056061	1.0727285	0.772094521	1.081555404
	0.822459799	1.142824506	0.791825248	1.112709185	0.708748501	1.058709299	0.7419792	1.090901538	0.785075262	1.270035775	0.803248301	1.169824448	0.689017773	1.08778616	0.714979257	1.316247216	0.718613864	1.113228414	0.760152238	1.055593921	0.755998401	1.149574491	0.826094406	1.162036003	0.672402424	1.017690155	0.658383223	1.04157472	0.775729128	1.028593978	0.783517573	1.118420711
	0.813632894	1.171901367	0.774171439	1.101286132	0.714979257	1.062343907	0.742498429	1.027036289	0.774690669	1.258612722	0.806363679	1.149574491	0.693171611	1.080516945	0.724844621	1.290285732	0.768979143	1.112709185	0.770536832	1.063382366	0.752883023	1.144382195	0.70978696	1.081555404	0.672921653	1.059228529	0.669806275	1.018209385	0.776767588	1.068055433	0.764825305	1.125689926
	0.82090211	1.078440026	0.782479114	1.042093949	0.72588308	1.114786103	0.718613864	0.927863422	0.786113722	1.212920511	0.799094463	1.075843878	0.695767759	1.087266931	0.723286932	1.321958742	0.747690726	1.089863079	0.754959941	1.0727285	0.762229157	1.139189898	0.779363736	1.141786046	0.666171668	1.013536318	0.652671696	1.00990171	0.775209899	1.067016974	0.765863765	1.102324591
	0.806882909	1.153728329	0.775729128	1.101805362	0.727440769	1.020286303	0.7419792	1.002632494	0.765344535	1.217074348	0.795459856	1.23005509	0.700440826	1.108555347	0.719652324	1.212401281	0.745094578	1.050401624	0.795459856	1.076882337	0.754959941	1.18332442	0.83544054	1.141266817	0.673960113	1.042093949	0.653710156	1.002113265	0.763786846	1.063901596	0.75651763	1.028074748
	0.824017488	1.091939998	0.78819064	1.076882337	0.746652267	1.059228529	0.737825362	0.988613293	0.782998344	1.212920511	0.800652152	1.083632323	0.697325448	1.115305333	0.718613864	1.210843592	0.744575348	1.206170525	0.770017602	1.0727285	0.747171496	1.165151381	0.721729242	1.166189841	0.669806275	1.035863193	0.665133208	1.013536318	0.767940683	1.043651638	0.774690669	1.077920797
	0.813632894	1.109593807	0.780402195	1.106997658	0.703036974	1.092459227	0.734709984	1.067536203	0.781959884	1.219151267	0.795459856	1.217593578	0.695248529	1.08778616	0.714979257	1.169305219	0.737825362	1.113228414	0.744575348	1.071170811	0.760152238	1.18384365	0.780921425	1.150612951	0.670325505	0.983420997	0.660460141	1.027555519	0.782998344	1.050920854	0.777286817	1.079478486
	0.807402138	1.118420711	0.799094463	1.08778616	0.727440769	1.091939998	0.742498429	1.006267102	0.798575234	1.087266931	0.798056004	1.124651467	0.689017773	1.08830539	0.707710041	1.280939598	0.727959999	1.134516831	0.785075262	1.076363108	0.747171496	1.172420597	0.832325162	1.16670907	0.673440883	1.060786218	0.663575519	1.049882394	0.779882966	1.069093892	0.781440655	1.078959256
	0.818305961	1.114786103	0.760152238	1.083113093	0.724844621	1.116343792	0.739902281	1.019247844	0.783517573	1.200978229	0.794940626	1.215516659	0.683306247	1.079997715	0.717575405	1.27834345	0.764825305	1.10492074	0.780921425	1.070651581	0.75703686	1.176574434	0.733152295	1.143862965	0.679152409	0.991728671	0.654748615	1.024440141	0.767421454	1.065459285	0.753921482	1.095574606
	0.816229043	1.080516945	0.786113722	1.131920682	0.714979257	1.089343849	0.742498429	1.005228643	0.776767588	1.202016688	0.808440598	1.123613008	0.691613922	1.106478429	0.706152352	1.27834345	0.72588308	1.129324534	0.768459913	1.114786103	0.760152238	1.158401396	0.787671411	1.212920511	0.673960113	0.996920968	0.659421682	1.045728557	0.781440655	1.052478543	0.777806047	1.10440151
	0.82090211	1.112189955	0.784556033	1.08778616	0.719652324	1.070132352	0.726921539	0.971478714	0.781440655	1.187997487	0.797017545	1.15217064	0.682787017	1.12049763	0.715498486	1.264324249	0.754959941	1.116343792	0.765863765	1.081555404	0.760671468	1.189035946	0.787671411	1.094016917	0.674479342	1.02495937	0.666690897	0.991728671	0.770017602	1.056113151	0.754959941	1.082593864
	0.802729071	1.060786218	0.77313298	1.08830539	0.730556147	1.081555404	0.754959941	1.006786332	0.784556033	1.226939712	0.799613693	1.146978343	0.687460084	1.097651524	0.712383108	1.220708956	0.751844563	1.020805533	0.771056061	1.098170754	0.753921482	1.152689869	0.790786789	1.149574491	0.668248586	1.051959313	0.654229385	1.015613236	0.760671468	1.069613122	0.7892291	1.081555404
	0.822979028	1.125170697	0.785075262	1.063382366	0.723806161	1.143343735	0.747171496	1.082074634	0.791825248	1.16670907	0.793382937	1.15217064	0.699921596	1.115305333	0.712383108	1.256535803	0.748729185	1.08830539	0.764825305	1.069093892	0.758075319	1.189035946	0.783517573	1.138151439	0.681748558	1.027036289	0.658383223	0.970440255	0.77261375	1.066497744	0.781440655	1.091939998
	0.818825191	1.109593807	0.785075262	1.100766902	0.728998458	1.111151496	0.733152295	1.011978629	0.785594492	1.218632038	0.801690612	1.162555233	0.689017773	1.069093892	0.713940797	1.239401224	0.730556147	1.0254786	0.747171496	1.091420768	0.762229157	1.148016802	0.83595977	1.239401224	0.679152409	0.995363279	0.66253706	1.019247844	0.754440712	1.02599783	0.777806047	1.110632266
	0.80532522	1.103363051	0.803248301	1.093497687	0.720171553	1.097132295	0.740421511	0.99432482	0.784556033	1.185920568	0.80428676	1.148016802	0.684344706	1.063901596	0.710825419	1.21395897	0.746133037	1.127766845	0.764825305	1.044690098	0.765863765	1.143862965	0.733671525	1.086747701	0.674479342	1.045209327	0.653190926	0.984978686	0.765863765	1.080516945	0.776248358	1.103363051
	0.807402138	1.124651467	0.759113779	1.080516945	0.744056118	1.097132295	0.717575405	0.991209442	0.777286817	1.166189841	0.792863707	1.141266817	0.687979314	1.067536203	0.710825419	1.266401167	0.7419792	1.086228471	0.787671411	1.075324648	0.750286874	1.190593635	0.817267502	1.170862908	0.691094692	1.085709242	0.660460141	1.015613236	0.774690669	1.027036289	0.779363736	1.103363051
	0.811036746	1.106478429	0.775729128	1.08882462	0.736786903	1.094016917	0.745094578	0.960055661	0.779363736	1.150612951	0.798056004	1.205651296	0.692652381	1.075324648	0.702517745	1.205132066	0.750806104	1.176055204	0.775729128	1.053517002	0.768459913	1.161516774	0.733671525	1.208766674	0.66201783	1.051440083	0.66201783	1.016651696	0.780402195	1.064420825	0.770017602	1.044170868
	0.812075205	1.114786103	0.793382937	1.05663238	0.742498429	1.11945917	0.730556147	1.010420939	0.77261375	1.279901139	0.793382937	1.130882223	0.67863318	1.08778616	0.707190812	1.127766845	0.740421511	1.173978286	0.77365221	1.044170868	0.75703686	1.239920454	0.808959827	1.131401453	0.667729357	1.081555404	0.655787074	0.990170982	0.776248358	1.053517002	0.779882966	1.102843821
	0.828690555	1.169305219	0.799094463	1.125689926	0.750286874	1.050401624	0.746652267	1.028074748	0.774690669	1.142824506	0.795979085	1.13555529	0.69369084	1.112189955	0.717575405	1.158401396	0.743536889	1.082074634	0.767421454	1.089343849	0.753921482	1.197862851	0.735229214	1.130362993	0.673440883	1.010940169	0.669806275	0.992247901	0.769498372	0.972517174	0.740421511	1.095055376
	0.80428676	1.130882223	0.760152238	1.086228471	0.746133037	1.061305447	0.744056118	1.083113093	0.770017602	1.168266759	0.812075205	1.164632152	0.688498544	1.084151553	0.700960056	1.150612951	0.750806104	1.042613179	0.779882966	1.085190012	0.747690726	1.193189784	0.766902224	1.152689869	0.671363964	1.015094007	0.657863993	0.979267159	0.780921425	1.094016917	0.790786789	1.115824563
	0.802729071	1.128286075	0.794940626	1.080516945	0.736786903	1.062863136	0.748729185	0.935132637	0.779882966	1.291843421	0.80532522	1.131920682	0.686421625	1.078959256	0.708229271	1.397766274	0.730036917	1.171901367	0.774171439	1.067016974	0.744056118	1.15217064	0.75703686	1.071690041	0.651114007	1.020286303	0.659940912	0.988094064	0.77313298	0.995882509	0.783517573	1.069093892
	0.811036746	1.18332442	0.785594492	1.111151496	0.729517688	1.086747701	0.736267673	1.015094007	0.784556033	1.225901253	0.811036746	1.154766788	0.692652381	1.055593921	0.711344649	1.290804962	0.720171553	1.150093721	0.767940683	1.070132352	0.758075319	1.216035889	0.823498258	1.141266817	0.669806275	1.033786275	0.664613979	1.036382423	0.766382994	1.092459227	0.770536832	1.112709185
	0.810517516	1.159439855	0.782479114	1.067016974	0.730556147	1.074805419	0.736267673	1.007824791	0.766382994	1.173978286	0.80428676	1.181766731	0.704075434	1.089343849	0.713421568	1.144382195	0.736786903	1.068574663	0.775729128	1.077920797	0.750806104	1.177612894	0.776248358	1.145939884	0.671883194	1.051959313	0.652671696	0.996401738	0.770017602	1.043132409	0.782479114	1.114786103
	0.812594435	1.148016802	0.786632951	1.093497687	0.717056175	1.081555404	0.742498429	0.998478657	0.77313298	1.217074348	0.813113665	1.10388228	0.700440826	1.083113093	0.714979257	1.371285561	0.719652324	1.145420654	0.760152238	1.065459285	0.764306076	1.169824448	0.784556033	1.146459113	0.672921653	0.988613293	0.667729357	1.000555576	0.766902224	1.063382366	0.784556033	1.10388228
	0.811555976	1.130362993	0.800132923	1.079997715	0.719133094	1.05715161	0.728998458	0.995882509	0.78819064	1.194747473	0.808440598	1.090382309	0.692133151	1.095574606	0.713421568	1.287170354	0.737306133	1.10492074	0.778325277	1.054036232	0.747171496	1.1672283	0.793902167	1.219670497	0.673960113	1.02495937	0.659940912	1.042093949	0.7892291	1.060786218	0.769498372	1.071170811
	0.821421339	1.133997601	0.793382937	1.112189955	0.731594606	1.095055376	0.745094578	0.987055604	0.776767588	1.185401339	0.808959827	1.208247444	0.685902395	1.100766902	0.713940797	1.24615121	0.734709984	1.13659375	0.784556033	1.087266931	0.752363793	1.200458999	0.80480599	1.063901596	0.668248586	1.05767084	0.654748615	0.94655569	0.781959884	1.060266988	0.78819064	1.10440151
	0.806363679	1.13607452	0.782998344	1.098689984	0.734190755	1.05663238	0.737306133	1.048324705	0.798575234	1.166189841	0.808959827	1.085190012	0.687979314	1.092459227	0.704594663	1.209285903	0.735748444	1.141786046	0.754959941	1.071690041	0.764825305	1.164632152	0.719133094	1.139189898	0.671363964	1.066497744	0.659421682	1.070132352	0.771056061	1.059228529	0.765863765	1.058709299
	0.809998287	1.125170697	0.762748386	1.075843878	0.738344592	1.082074634	0.744575348	0.984459456	0.759633008	1.191112865	0.813113665	1.126728386	0.695248529	1.083113093	0.70978696	1.413343164	0.719133094	1.102324591	0.77313298	1.079997715	0.759633008	1.179170583	0.82090211	1.137632209	0.671883194	1.092978457	0.66253706	0.974074863	0.7892291	1.028593978	0.764825305	1.08882462
	0.830767473	1.160478314	0.765863765	1.065978514	0.743536889	1.100247673	0.736267673	0.983940226	0.772094521	1.190074406	0.814671354	1.235247387	0.69369084	1.062863136	0.713421568	1.140747587	0.736786903	1.02599783	0.744056118	1.078959256	0.751844563	1.144901424	0.783517573	1.150093721	0.66305629	1.021324763	0.657344763	1.045209327	0.775729128	1.059747758	0.765863765	1.141786046
	0.825575177	1.149055262	0.779882966	1.08882462	0.72588308	1.060786218	0.748209956	0.989651753	0.78870987	1.168785989	0.814152124	1.142824506	0.686940855	1.086228471	0.701998515	1.41957392	0.72588308	1.190593635	0.781440655	1.069093892	0.750286874	1.129324534	0.774171439	1.159959085	0.671363964	1.053517002	0.656825534	1.000036346	0.779363736	1.028593978	0.770017602	1.063382366
	0.82038288	1.146459113	0.801171382	1.107516888	0.730556147	1.118420711	0.734709984	1.013017088	0.774171439	1.177093664	0.806363679	1.106997658	0.698363907	1.084151553	0.717056175	1.126209156	0.735229214	1.099728443	0.770017602	1.055074691	0.770017602	1.137112979	0.814152124	1.209805133	0.659940912	1.065978514	0.659940912	0.987574834	0.790786789	0.992247901	0.774171439	1.055074691
	0.818825191	1.140228357	0.768459913	1.096613065	0.724844621	1.107516888	0.748209956	0.99380559	0.77365221	1.194228243	0.809479057	1.250824277	0.689017773	1.089343849	0.719133094	1.301189555	0.746652267	1.074286189	0.763786846	1.092978457	0.74094074	1.123093778	0.794421396	1.138670668	0.667729357	1.042093949	0.660460141	0.96161335	0.784556033	1.056113151	0.764825305	1.170343678
	0.812594435	1.114786103	0.774690669	1.070132352	0.735229214	1.139189898	0.737306133	1.004709413	0.774690669	1.209805133	0.813632894	1.158920625	0.69421007	1.034824734	0.718613864	1.233170468	0.744575348	1.158920625	0.763786846	1.064940055	0.751325334	1.1199784	0.714460027	1.109074577	0.670844735	0.984978686	0.651633237	1.00886325	0.771575291	1.054036232	0.778844506	1.102324591
	0.812594435	1.140747587	0.768979143	1.070651581	0.745094578	1.102324591	0.732113836	1.016132466	0.781440655	1.175016745	0.808440598	1.159959085	0.699402367	1.071170811	0.716017716	1.306381852	0.739383051	1.076882337	0.77365221	1.097651524	0.754959941	1.176574434	0.774171439	1.174497515	0.663575519	1.08778616	0.653190926	1.055593921	0.779363736	1.055074691	0.760671468	1.0254786
	0.811555976	1.111670725	0.795459856	1.115305333	0.728479228	1.116343792	0.729517688	1.083632323	0.787152181	1.158920625	0.808959827	1.150612951	0.6947293	1.0727285	0.720690783	1.254978114	0.735748444	1.045728557	0.764306076	1.080516945	0.755998401	1.107516888	0.832844392	1.071170811	0.672402424	1.033267045	0.665133208	1.019767074	0.779363736	1.079478486	0.781440655	1.142305276
	0.809998287	1.124651467	0.771575291	1.055593921	0.724844621	1.065978514	0.743017659	0.961094121	0.780402195	1.182285961	0.807921368	1.133997601	0.687979314	1.062343907	0.706671582	1.280939598	0.750286874	1.052478543	0.767940683	1.07220927	0.743017659	1.217593578	0.794940626	1.1199784	0.671883194	1.028593978	0.661498601	1.040017031	0.772094521	1.064420825	0.768979143	1.076363108
	0.827132866	1.102843821	0.789748329	1.118420711	0.733152295	1.113747644	0.724844621	0.992767131	0.782479114	1.211882052	0.80428676	1.150612951	0.682787017	1.074286189	0.723806161	1.272631923	0.730036917	1.192670554	0.770536832	1.070651581	0.744575348	1.160478314	0.72588308	1.131920682	0.668248586	1.084670782	0.672921653	0.990170982	0.751325334	1.031709356	0.775209899	1.122574548
	0.808959827	1.079478486	0.777806047	1.055593921	0.730556147	1.080516945	0.735748444	1.090901538	0.776248358	1.168785989	0.802729071	1.18384365	0.69369084	1.064940055	0.712902338	1.297035718	0.751325334	1.081555404	0.765344535	1.07324773	0.763267616	1.140228357	0.778325277	1.130882223	0.672402424	1.086747701	0.665133208	1.077920797	0.759113779	1.116863022	0.753402252	1.106997658
	0.801171382	1.116343792	0.775729128	1.070132352	0.737825362	1.074286189	0.72640231	0.94603646	0.765863765	1.164632152	0.802209841	1.139189898	0.699921596	1.090901538	0.718094635	1.278862679	0.723286932	1.111151496	0.768459913	1.062343907	0.749767645	1.169824448	0.770536832	1.205651296	0.671363964	0.992247901	0.666171668	0.979267159	0.765863765	1.060266988	0.764825305	1.107516888
	0.813632894	1.110113036	0.779363736	1.059747758	0.727959999	1.084151553	0.736786903	1.015094007	0.768979143	1.179689812	0.808959827	1.086228471	0.693171611	1.115305333	0.732113836	1.275228072	0.74094074	1.086228471	0.765344535	1.083113093	0.760152238	1.177612894	0.775209899	1.144901424	0.667729357	1.046767016	0.654229385	0.958497972	0.775209899	1.030151667	0.766382994	1.105439969
	0.808440598	1.116863022	0.774690669	1.086228471	0.720690783	1.069613122	0.733152295	1.084670782	0.781440655	1.177093664	0.800132923	1.217593578	0.692133151	1.102324591	0.713421568	1.239920454	0.74145997	1.10492074	0.765344535	1.090901538	0.748209956	1.206170525	0.759113779	1.116863022	0.667729357	1.091939998	0.670325505	0.995363279	0.767421454	1.086228471	0.766902224	1.07324773
	0.812594435	1.135036061	0.777806047	1.063901596	0.737306133	1.079997715	0.754959941	0.960574891	0.78819064	1.177093664	0.808959827	1.163074463	0.687460084	1.101286132	0.716017716	1.296516488	0.731594606	1.141266817	0.767421454	1.066497744	0.755998401	1.12049763	0.833363622	1.127247615	0.67759472	1.052478543	0.672921653	1.038978571	0.78870987	1.046247787	0.754440712	1.109593807
	0.806363679	1.146459113	0.799094463	1.118420711	0.743017659	1.08882462	0.727959999	1.071170811	0.783517573	1.207728214	0.806882909	1.139709128	0.696286989	1.121016859	0.712383108	1.245112751	0.74094074	1.068574663	0.762748386	1.076363108	0.755998401	1.096613065	0.77261375	1.145420654	0.669287046	1.019767074	0.668767816	1.019247844	0.77365221	1.062863136	0.791825248	1.146459113
	0.806363679	1.13659375	0.768459913	1.034824734	0.721210013	1.069093892	0.739902281	1.011459399	0.78819064	1.210843592	0.80376753	1.194228243	0.699921596	1.124651467	0.710825419	1.252381966	0.732113836	1.102843821	0.764825305	1.063901596	0.763786846	1.138151439	0.724325391	1.098170754	0.670844735	1.065459285	0.673440883	1.018728614	0.787671411	1.054555462	0.767421454	1.022363222
	0.80480599	1.1199784	0.800652152	1.076363108	0.734709984	1.114266874	0.744575348	1.048843935	0.779882966	1.092978457	0.803248301	1.160997544	0.702517745	1.140228357	0.70978696	1.268478086	0.724844621	1.054555462	0.754440712	1.085190012	0.75651763	1.143862965	0.83595977	1.133478371	0.677075491	0.975632552	0.664613979	1.015094007	0.780402195	1.026517059	0.765344535	1.115305333
	0.817267502	1.143343735	0.750806104	1.078440026	0.724844621	1.044690098	0.733671525	0.967324877	0.768459913	1.308458771	0.807402138	1.178651353	0.6947293	1.137632209	0.727440769	1.240439684	0.738863822	1.204093607	0.781959884	1.082074634	0.765344535	1.124132237	0.791825248	1.140747587	0.665652438	1.020805533	0.66201783	1.003151724	0.766902224	1.073766959	0.779363736	1.087266931
	0.808959827	1.098689984	0.783517573	1.076882337	0.717056175	1.010940169	0.733671525	0.939286475	0.761709927	1.186439798	0.794421396	1.218632038	0.696286989	1.103363051	0.708229271	1.256535803	0.748729185	1.118420711	0.768979143	1.063382366	0.758075319	1.132959142	0.767940683	1.187478257	0.658902452	1.078440026	0.66305629	1.052478543	0.781440655	1.04105549	0.77365221	1.144382195
	0.80532522	1.091939998	0.781440655	1.099209213	0.730036917	1.095055376	0.736267673	1.018209385	0.794940626	1.107516888	0.806882909	1.096093835	0.692652381	1.047286246	0.720690783	1.303266474	0.723806161	1.100247673	0.751844563	1.070132352	0.768459913	1.131920682	0.770017602	1.12049763	0.670844735	1.031190126	0.656306304	1.049363165	0.776767588	1.014574777	0.75755609	1.052997773
	0.809479057	1.140228357	0.785594492	1.070651581	0.731075377	1.055074691	0.728998458	0.987055604	0.786113722	1.274708842	0.807921368	1.172939826	0.6947293	1.076882337	0.706671582	1.294439569	0.747690726	1.118939941	0.783517573	1.076363108	0.764825305	1.169824448	0.780921425	1.128286075	0.674998572	1.090901538	0.672402424	1.032228586	0.783517573	1.019247844	0.764825305	1.063901596
	0.829209784	1.128286075	0.78819064	1.076882337	0.722248472	1.085709242	0.735748444	1.066497744	0.775209899	1.125170697	0.812594435	1.175016745	0.699402367	1.0727285	0.726921539	1.290285732	0.723806161	1.109593807	0.748209956	1.094536146	0.752883023	1.154247558	0.720690783	1.127247615	0.666171668	1.05767084	0.653710156	0.97874793	0.769498372	1.046767016	0.759633008	1.098689984
	0.801690612	1.13607452	0.784556033	1.078959256	0.735229214	1.095574606	0.72640231	0.937209556	0.78819064	1.275228072	0.813632894	1.132959142	0.692652381	1.098689984	0.708748501	1.180209042	0.734190755	1.149055262	0.760671468	1.049882394	0.770017602	1.149055262	0.770017602	1.181247501	0.670325505	1.081036175	0.673440883	1.059228529	0.781959884	1.052478543	0.75651763	1.075843878
	0.811555976	1.101805362	0.781440655	1.059747758	0.74145997	1.095055376	0.728998458	0.997440198	0.78819064	1.195785932	0.802729071	1.153728329	0.707710041	1.097132295	0.717575405	1.313651067	0.738863822	1.121016859	0.739902281	1.064420825	0.760152238	1.16774753	0.772094521	1.115824563	0.667210127	1.052478543	0.655267845	0.952267216	0.771056061	1.014055547	0.782998344	1.090382309
	0.806363679	1.113747644	0.792344478	1.0727285	0.751844563	1.046247787	0.728998458	1.006267102	0.7892291	1.160997544	0.806882909	1.092978457	0.706152352	1.046247787	0.71030619	1.446573863	0.704075434	1.126728386	0.763786846	1.089863079	0.754440712	1.131401453	0.767421454	1.158401396	0.674479342	1.07220927	0.665652438	1.067536203	0.784036803	1.045209327	0.764306076	1.099728443
	0.797536774	1.130362993	0.782998344	1.074286189	0.749767645	1.0254786	0.714979257	1.078440026	0.789748329	1.18280519	0.809479057	1.249266588	0.689537003	1.141786046	0.707710041	1.097132295	0.733152295	1.108555347	0.790786789	1.075843878	0.769498372	1.168266759	0.831286703	1.146978343	0.667210127	0.982901767	0.658902452	0.998478657	0.774171439	1.099728443	0.779363736	1.111151496
	0.822459799	1.116863022	0.799613693	1.068574663	0.727959999	1.111151496	0.734190755	0.949671068	0.774171439	1.225901253	0.797536774	1.153209099	0.697844678	1.020805533	0.723286932	1.263285789	0.751844563	1.137112979	0.760671468	1.074286189	0.74145997	1.153728329	0.718094635	1.145939884	0.665652438	1.102843821	0.666171668	0.987055604	0.780402195	1.078959256	0.781440655	1.118420711
	0.807921368	1.155805247	0.779882966	1.089863079	0.738863822	1.054555462	0.72640231	0.99432482	0.768459913	1.170862908	0.80428676	1.173459056	0.703036974	1.178651353	0.711344649	1.250305047	0.755998401	1.117901481	0.781959884	1.064420825	0.754440712	1.113228414	0.752363793	1.161516774	0.665652438	1.033786275	0.670325505	1.015094007	0.770536832	1.077920797	0.771575291	1.076882337
	0.808959827	1.146978343	0.763267616	1.096093835	0.726921539	1.095574606	0.744575348	1.067536203	0.759113779	1.172939826	0.80532522	1.116863022	0.698883137	1.107516888	0.719133094	1.265881938	0.744575348	1.08882462	0.77261375	1.083632323	0.75703686	1.158401396	0.731075377	1.200978229	0.672402424	1.127247615	0.656306304	1.003151724	0.782479114	1.038978571	0.769498372	1.124132237
	0.819344421	1.1199784	0.784556033	1.097651524	0.739902281	1.071170811	0.739383051	0.955901824	0.77261375	1.174497515	0.802729071	1.233170468	0.698363907	1.114266874	0.712383108	1.32507412	0.731594606	1.131401453	0.759113779	1.062343907	0.755479171	1.142824506	0.761709927	1.141786046	0.668248586	1.004709413	0.665133208	0.986017145	0.779882966	1.112709185	0.775729128	1.067016974
	0.817267502	1.107516888	0.795979085	1.090382309	0.730036917	1.101805362	0.736786903	1.046247787	0.771056061	1.196824391	0.795459856	1.157882166	0.695248529	1.124651467	0.724325391	1.333901024	0.735229214	1.132439912	0.766382994	1.099209213	0.750806104	1.138670668	0.77261375	1.16774753	0.665652438	1.070651581	0.660460141	1.074805419	0.774690669	1.091420768	0.767421454	1.127766845
	0.82090211	1.123613008	0.782479114	1.080516945	0.726921539	1.089343849	0.729517688	1.078959256	0.765863765	1.156843707	0.80376753	1.150612951	0.692133151	1.113747644	0.714979257	1.323516431	0.735748444	1.080516945	0.776767588	1.082593864	0.744056118	1.121016859	0.774690669	1.035863193	0.675517802	0.99328636	0.654748615	0.958497972	0.766382994	0.987574834	0.760671468	1.05715161
	0.806363679	1.138670668	0.790267559	1.092459227	0.72536385	1.075843878	0.745613807	0.96161335	0.768459913	1.217074348	0.809479057	1.148536032	0.690575462	1.113747644	0.723286932	1.330266417	0.74094074	1.12049763	0.774690669	1.037420882	0.763786846	1.141786046	0.837517459	1.161516774	0.669287046	1.052478543	0.660979371	1.05767084	0.778325277	1.067016974	0.768979143	1.098689984
	0.81986365	1.11945917	0.784036803	1.117901481	0.732113836	1.051959313	0.754959941	1.022363222	0.767940683	1.090901538	0.802729071	1.19942054	0.704075434	1.096093835	0.703036974	1.258612722	0.744056118	1.108036118	0.738344592	1.089863079	0.764825305	1.133997601	0.713940797	1.156324477	0.673960113	1.033786275	0.66253706	1.019767074	0.766902224	1.070651581	0.777806047	1.103363051
	0.809479057	1.130362993	0.766902224	1.044170868	0.730556147	1.030670897	0.730036917	0.976151781	0.783517573	1.166189841	0.802209841	1.133997601	0.706152352	1.122055319	0.72536385	1.2617281	0.738344592	1.105439969	0.77313298	1.090382309	0.75651763	1.152689869	0.775209899	1.108555347	0.669806275	1.140747587	0.664613979	1.033786275	0.77365221	1.110113036	0.772094521	1.084151553
	0.812594435	1.138670668	0.775209899	1.07324773	0.733671525	1.128286075	0.759633008	1.070651581	0.790267559	1.210843592	0.794940626	1.095574606	0.696286989	1.138151439	0.713421568	1.281458828	0.733671525	1.029113208	0.753921482	1.043651638	0.752883023	1.184362879	0.774690669	1.197862851	0.655787074	0.99432482	0.664094749	1.04053626	0.752883023	0.981863308	0.767421454	1.100247673
	0.823498258	1.10440151	0.786113722	1.082074634	0.730036917	1.069613122	0.728479228	1.027036289	0.787152181	1.192151324	0.796498315	1.21395897	0.695248529	1.141266817	0.713421568	1.429958514	0.72640231	1.161516774	0.782998344	1.083113093	0.747690726	1.139189898	0.785075262	1.126728386	0.665133208	1.097651524	0.663575519	1.033786275	0.77313298	1.047286246	0.754440712	1.079997715
	0.793382937	1.130882223	0.785075262	1.094016917	0.72588308	1.098170754	0.719652324	1.019767074	0.787152181	1.163593692	0.80480599	1.169305219	0.706152352	1.145939884	0.704594663	1.10492074	0.737825362	1.108036118	0.769498372	1.065978514	0.75755609	1.139709128	0.765863765	1.07324773	0.666690897	1.056113151	0.664613979	0.9782287	0.766902224	1.084151553	0.764825305	1.05663238
	0.812594435	1.140228357	0.776767588	1.071690041	0.732113836	1.046767016	0.730556147	1.023920911	0.770536832	1.196305162	0.802729071	1.169824448	0.710825419	1.144382195	0.707190812	1.196824391	0.724844621	1.105959199	0.769498372	1.094536146	0.755479171	1.172939826	0.808440598	1.211882052	0.667210127	1.035343964	0.66201783	0.990170982	0.77365221	1.087266931	0.779882966	1.131920682
	0.823498258	1.13659375	0.782479114	1.089863079	0.74145997	1.090901538	0.753921482	0.987574834	0.785594492	1.111670725	0.802209841	1.158401396	0.708229271	1.138151439	0.718094635	1.272112694	0.774690669	1.164112922	0.760671468	1.073766959	0.761190697	1.149574491	0.857767416	1.186959028	0.669806275	1.085190012	0.652671696	1.024440141	0.776248358	1.04053626	0.775729128	1.076363108
	0.800132923	1.13607452	0.790786789	1.094016917	0.72536385	1.07324773	0.750286874	1.010420939	0.777806047	1.274708842	0.797536774	1.15165141	0.69421007	1.081036175	0.70926773	1.184362879	0.738344592	1.036901653	0.776767588	1.063382366	0.789748329	1.208766674	0.705633123	1.086228471	0.670844735	1.05715161	0.664094749	0.974594092	0.762748386	1.099209213	0.790786789	1.13659375
	0.821421339	1.121016859	0.779882966	1.075843878	0.733671525	1.053517002	0.717575405	0.94707492	0.778844506	1.19942054	0.811036746	1.150093721	0.712383108	1.082074634	0.713940797	1.278862679	0.734190755	1.10440151	0.784036803	1.097651524	0.75651763	1.158920625	0.770017602	1.213439741	0.670325505	1.027036289	0.649556318	0.967324877	0.772094521	1.069613122	0.80376753	1.106478429
	0.801690612	1.126728386	0.785594492	1.055593921	0.724844621	1.08778616	0.726921539	1.02495937	0.767940683	1.158401396	0.80428676	1.16774753	0.708748501	1.077920797	0.711344649	1.288208813	0.754440712	1.099728443	0.753402252	1.017170925	0.751844563	1.128805304	0.774171439	1.062343907	0.660460141	1.08830539	0.669287046	1.046247787	0.780921425	1.068055433	0.800652152	1.047805476
	0.813113665	1.145420654	0.808440598	1.131920682	0.72640231	1.077401567	0.731594606	1.00990171	0.791825248	1.232651239	0.805844449	1.18280519	0.697844678	1.085709242	0.719133094	1.291843421	0.751844563	1.128286075	0.779882966	1.111151496	0.75703686	1.079997715	0.819344421	1.171901367	0.665133208	0.97874793	0.659421682	1.004709413	0.766902224	1.054036232	0.762229157	1.105959199
	0.816748272	1.128805304	0.758075319	1.082074634	0.729517688	1.096093835	0.721729242	1.001074805	0.798056004	1.204093607	0.80532522	1.156843707	0.71030619	1.111151496	0.722767702	1.273151153	0.72536385	1.08882462	0.778325277	1.064940055	0.755479171	1.150093721	0.713421568	1.12049763	0.66305629	1.001074805	0.664613979	1.005747872	0.75651763	0.994844049	0.791306018	1.140747587
	0.806363679	1.10492074	0.818305961	1.073766959	0.738344592	1.063382366	0.74145997	1.019247844	0.768979143	1.16670907	0.809998287	1.174497515	0.703036974	1.056113151	0.704075434	1.27782422	0.744575348	1.127766845	0.770536832	1.081036175	0.75755609	1.137112979	0.823498258	1.15217064	0.666171668	1.011978629	0.666171668	1.023920911	0.761709927	1.035863193	0.770017602	1.093497687
	0.822459799	1.121536089	0.762748386	1.089863079	0.737825362	1.074286189	0.72536385	1.047286246	0.784036803	1.113228414	0.805844449	1.18384365	0.697844678	1.067016974	0.705113893	1.27782422	0.731594606	1.21395897	0.776248358	1.069613122	0.771575291	1.13555529	0.738863822	1.227978172	0.658902452	1.020805533	0.66201783	0.965247958	0.771056061	1.091420768	0.745094578	1.074286189
	0.803248301	1.116343792	0.814152124	1.05715161	0.735748444	1.106478429	0.74094074	0.961094121	0.787152181	1.180209042	0.80376753	1.135036061	0.698363907	1.04105549	0.722767702	1.303785704	0.749767645	1.19942054	0.751844563	1.078959256	0.763267616	1.146978343	0.808959827	1.08830539	0.668248586	0.99380559	0.666171668	1.004190183	0.767421454	1.059747758	0.770536832	1.130362993
	0.80428676	1.102843821	0.767421454	1.100247673	0.730036917	1.070651581	0.74145997	0.981344078	0.760152238	1.159439855	0.810517516	1.144382195	0.704075434	1.099728443	0.713421568	1.295997258	0.703036974	1.177612894	0.779882966	1.074286189	0.762229157	1.15217064	0.712383108	1.15113218	0.660460141	1.018209385	0.656825534	0.997959427	0.77365221	1.061824677	0.798056004	1.062863136
	0.802209841	1.122055319	0.778844506	1.068055433	0.727440769	1.091420768	0.743017659	1.005228643	0.807921368	1.144901424	0.816229043	1.208247444	0.703036974	1.086747701	0.715498486	1.271593464	0.762229157	1.130362993	0.759113779	1.076363108	0.754959941	1.158920625	0.816229043	1.13607452	0.658383223	1.020805533	0.670325505	1.038459342	0.778844506	1.04157472	0.792344478	1.102843821
	0.816229043	1.111670725	0.784036803	1.060266988	0.74094074	1.075324648	0.732113836	1.068055433	0.77313298	1.190074406	0.801690612	1.139189898	0.695248529	1.056113151	0.707710041	1.339093321	0.75703686	1.079997715	0.784036803	1.071170811	0.760152238	1.154766788	0.774171439	1.247189669	0.664094749	1.065978514	0.653710156	0.968882566	0.780921425	1.059747758	0.75755609	1.117382252
	0.80428676	1.113747644	0.777286817	1.132439912	0.731075377	1.036382423	0.735229214	0.939805704	0.778844506	1.090901538	0.809998287	1.064420825	0.69369084	1.019247844	0.716017716	1.23109355	0.717056175	1.051959313	0.796498315	1.095055376	0.770017602	1.157362936	0.713940797	1.052478543	0.650594778	1.073766959	0.671363964	1.035343964	0.780402195	1.085190012	0.77313298	1.131920682
	0.806882909	1.117901481	0.779882966	1.031190126	0.733152295	1.089863079	0.727440769	1.073766959	0.774171439	1.217593578	0.809479057	1.233689698	0.687979314	1.076882337	0.727440769	1.238362765	0.753921482	1.200458999	0.754440712	1.089863079	0.763786846	1.18280519	0.782998344	1.23109355	0.660979371	0.997440198	0.665652438	0.970440255	0.777286817	1.05767084	0.768979143	1.054036232
	0.807402138	1.144901424	0.805844449	1.133997601	0.717056175	1.091420768	0.7419792	0.953824905	0.780921425	1.10492074	0.812075205	1.156843707	0.67863318	1.077920797	0.717056175	1.278862679	0.745613807	1.143862965	0.760152238	1.062863136	0.754959941	1.106997658	0.825575177	1.118939941	0.655267845	1.032228586	0.656306304	0.981863308	0.753402252	1.086228471	0.778325277	1.132959142
	0.811036746	1.145939884	0.765863765	1.089343849	0.72536385	1.092978457	0.726921539	0.998997887	0.780402195	1.157882166	0.815190583	1.178651353	0.684344706	1.082593864	0.707190812	1.215516659	0.766902224	1.108555347	0.774171439	1.100766902	0.777286817	1.157362936	0.795459856	1.162036003	0.652671696	1.037940112	0.656306304	1.00886325	0.764825305	1.061305447	0.786632951	1.061305447
	0.801690612	1.115824563	0.778844506	1.082074634	0.723806161	1.079997715	0.745094578	1.013536318	0.771575291	1.225901253	0.807402138	1.140228357	0.685902395	1.027555519	0.720690783	1.31001646	0.747171496	1.124651467	0.777286817	1.047805476	0.761709927	1.193709013	0.764306076	1.074805419	0.645921711	1.081036175	0.665652438	1.02599783	0.774690669	0.963171039	0.777806047	1.066497744
	0.802209841	1.142305276	0.780921425	1.068574663	0.72536385	1.073766959	0.732113836	1.038978571	0.784036803	1.055074691	0.802729071	1.143862965	0.676556261	1.097651524	0.717056175	1.424766217	0.734709984	1.116343792	0.775729128	1.062863136	0.755479171	1.096093835	0.77313298	1.195266702	0.660979371	1.023920911	0.660460141	0.988094064	0.766382994	1.044170868	0.77365221	1.091939998
	0.799094463	1.122574548	0.780921425	1.095055376	0.720171553	1.071170811	0.738344592	0.93045957	0.7892291	1.270035775	0.805844449	1.184882109	0.684863936	1.087266931	0.714979257	1.051959313	0.744056118	1.028074748	0.778844506	1.063901596	0.766902224	1.172420597	0.726921539	1.163074463	0.666171668	1.016651696	0.653190926	1.022882452	0.784036803	1.074286189	0.774171439	1.112189955
	0.802729071	1.126209156	0.786113722	1.100766902	0.727440769	1.028593978	0.745094578	1.010940169	0.782479114	1.173459056	0.811036746	1.153209099	0.686940855	1.061305447	0.716536946	1.371285561	0.737306133	1.216035889	0.739383051	1.099728443	0.764306076	1.089343849	0.766382994	1.153209099	0.644364022	1.081555404	0.655267845	0.963690269	0.77313298	1.054555462	0.78819064	1.10440151
	0.803248301	1.131401453	0.801690612	1.070132352	0.728479228	1.0727285	0.716536946	1.060266988	0.780402195	1.188516717	0.802729071	1.139709128	0.692133151	1.036382423	0.706152352	1.087266931	0.7419792	1.109593807	0.785075262	1.062343907	0.769498372	1.097651524	0.843228985	1.155805247	0.655787074	1.016651696	0.666690897	1.019767074	0.792344478	1.079997715	0.770536832	1.08830539
	0.816748272	1.142824506	0.795459856	1.082074634	0.720690783	1.055593921	0.737825362	0.942921082	0.779882966	1.144382195	0.798056004	1.170343678	0.685902395	1.051440083	0.724844621	1.227458942	0.74145997	1.050401624	0.744575348	1.062863136	0.748209956	1.148536032	0.778325277	1.080516945	0.66305629	1.032747815	0.654748615	1.023920911	0.77313298	1.065978514	0.766902224	1.05767084
	0.785594492	1.090382309	0.784036803	1.090382309	0.743017659	1.05663238	0.72640231	1.006267102	0.783517573	1.171382137	0.807921368	1.122055319	0.690056233	1.081036175	0.722248472	1.164632152	0.735748444	1.069093892	0.783517573	1.069613122	0.753921482	1.173459056	0.706152352	1.149055262	0.650594778	1.082074634	0.664094749	0.998997887	0.764825305	1.031709356	0.791306018	1.08882462
	0.816229043	1.142824506	0.775729128	1.062863136	0.731075377	1.086228471	0.735748444	1.002632494	0.799613693	1.188516717	0.818305961	1.189555176	0.685383166	1.089343849	0.718094635	1.170862908	0.736267673	1.029632437	0.761190697	1.065459285	0.738344592	1.114266874	0.837517459	1.21395897	0.66201783	0.99432482	0.654229385	0.981344078	0.767421454	0.97770947	0.779882966	1.058709299
	0.80480599	1.110113036	0.779882966	1.058190069	0.738863822	1.055593921	0.738863822	0.994844049	0.777806047	1.157362936	0.809479057	1.155805247	0.689017773	1.126728386	0.712383108	1.223305105	0.74094074	1.089343849	0.769498372	1.068574663	0.767421454	1.047286246	0.713940797	1.092978457	0.663575519	1.029632437	0.670325505	1.048324705	0.781440655	1.097132295	0.763786846	1.124651467
	0.80480599	1.082074634	0.776248358	1.129324534	0.72536385	1.096613065	0.74094074	0.994844049	0.779363736	1.146978343	0.818305961	1.202535918	0.69421007	1.100247673	0.72588308	1.315208756	0.755998401	1.10440151	0.768979143	1.070132352	0.733671525	1.090901538	0.807921368	1.219151267	0.657863993	1.05715161	0.658383223	1.022882452	0.791825248	1.006786332	0.779882966	1.071690041
	0.794421396	1.092978457	0.784556033	1.045209327	0.724844621	1.073766959	0.714460027	1.070651581	0.776248358	1.16670907	0.816748272	1.154766788	0.698883137	1.101805362	0.717575405	1.359343278	0.730036917	1.106997658	0.781959884	1.07220927	0.749767645	1.05715161	0.708748501	1.064420825	0.664613979	1.079997715	0.665133208	1.052997773	0.774171439	1.042093949	0.782998344	1.118420711
	0.80532522	1.139709128	0.78819064	1.111151496	0.728998458	1.055074691	0.745094578	0.924748044	0.77261375	1.137112979	0.811036746	1.193189784	0.700440826	1.090901538	0.70926773	1.299631866	0.766902224	1.115305333	0.750286874	1.0727285	0.752363793	1.099728443	0.787152181	1.158920625	0.666690897	1.02495937	0.658902452	0.949671068	0.77261375	1.044170868	0.785594492	1.090382309
	0.806363679	1.135036061	0.78870987	1.084151553	0.72588308	1.048843935	0.723806161	0.988094064	0.779363736	1.162036003	0.817267502	1.135036061	0.699402367	1.099209213	0.714979257	1.383747073	0.732633066	1.152689869	0.765863765	1.061824677	0.774690669	1.077920797	0.839594378	1.133997601	0.655787074	1.032228586	0.669806275	1.016132466	0.772094521	1.031190126	0.787671411	1.093497687
	0.805844449	1.092459227	0.790267559	1.055593921	0.736786903	1.075324648	0.735229214	0.986017145	0.764306076	1.171901367	0.813632894	1.063901596	0.695767759	1.095574606	0.719133094	1.279381909	0.727959999	1.065459285	0.771575291	1.101286132	0.755998401	1.100247673	0.781440655	1.138151439	0.654748615	1.091939998	0.659940912	1.006786332	0.785594492	1.069613122	0.755479171	1.150093721
	0.812075205	1.137112979	0.795459856	1.089343849	0.728479228	1.02599783	0.74145997	1.005228643	0.78819064	1.185920568	0.806363679	1.238881995	0.671883194	1.125170697	0.716536946	1.27730499	0.744575348	1.092978457	0.747690726	1.042613179	0.745094578	1.07220927	0.793902167	1.234728157	0.661498601	0.974074863	0.660979371	1.031709356	0.781440655	1.038978571	0.798575234	1.063382366
	0.793382937	1.122055319	0.782479114	1.079997715	0.732633066	1.116343792	0.72536385	0.99328636	0.777806047	1.146459113	0.802209841	1.10440151	0.698363907	1.085190012	0.724844621	1.250305047	0.748209956	1.145939884	0.77313298	1.078959256	0.750806104	1.140228357	0.716536946	1.05715161	0.660979371	1.033786275	0.672402424	0.985497915	0.772094521	1.042093949	0.760671468	1.106997658
	0.812594435	1.115305333	0.786113722	1.060786218	0.723286932	1.042613179	0.733671525	1.003670954	0.779882966	1.16774753	0.823498258	1.083113093	0.696806218	1.069093892	0.714460027	1.433073892	0.775729128	1.115824563	0.784556033	1.065978514	0.768979143	1.102324591	0.797536774	1.121536089	0.660979371	1.048843935	0.665652438	1.032228586	0.77261375	1.028074748	0.764306076	1.118420711
	0.795459856	1.115305333	0.792344478	1.061824677	0.739383051	1.106997658	0.739383051	1.002632494	0.784036803	1.147497573	0.811555976	1.190074406	0.712902338	1.096093835	0.714979257	1.247708899	0.728479228	1.156843707	0.75651763	1.05715161	0.762229157	1.116863022	0.763786846	1.236285846	0.669806275	1.05767084	0.658383223	1.00990171	0.787671411	1.045209327	0.766902224	1.05715161
	0.798056004	1.115305333	0.784036803	1.113747644	0.721210013	1.1199784	0.753921482	0.99432482	0.776767588	1.169824448	0.811036746	1.178132123	0.705633123	1.111151496	0.744575348	1.443977715	0.752363793	1.105959199	0.763786846	1.102324591	0.771056061	1.130362993	0.7419792	1.068055433	0.660979371	1.011978629	0.66201783	1.039497801	0.768979143	1.051440083	0.781959884	1.126728386
	0.809998287	1.070651581	0.787671411	1.066497744	0.730556147	1.056113151	0.728479228	0.997959427	0.778325277	1.161516774	0.824536717	1.070132352	0.697325448	1.121016859	0.715498486	1.103363051	0.731075377	1.092459227	0.776767588	1.083632323	0.765344535	1.153209099	0.723806161	1.132439912	0.670325505	0.992767131	0.665652438	1.004709413	0.763786846	1.079997715	0.771575291	1.085190012
	0.794940626	1.093497687	0.797536774	1.086747701	0.734709984	1.084670782	0.752883023	1.001074805	0.780921425	1.082074634	0.822459799	1.21395897	0.69421007	1.085190012	0.70978696	1.13659375	0.731075377	1.099728443	0.774690669	1.070132352	0.755479171	1.16670907	0.763786846	1.226420483	0.667729357	1.082074634	0.654229385	1.037420882	0.77313298	1.073766959	0.774171439	1.115824563
	0.807402138	1.148016802	0.7892291	1.069613122	0.754440712	1.075843878	0.720690783	0.987574834	0.774690669	1.263285789	0.811036746	1.140747587	0.691613922	1.059228529	0.716017716	1.276266531	0.739383051	1.118420711	0.780402195	1.076882337	0.742498429	1.110113036	0.834921311	1.142824506	0.666171668	1.060266988	0.659940912	1.013536318	0.785075262	1.062343907	0.778325277	1.04053626
	0.818825191	1.082074634	0.787152181	1.096093835	0.721210013	1.101286132	0.735229214	0.997959427	0.780402195	1.24615121	0.80376753	1.144382195	0.695248529	1.101805362	0.718613864	1.145939884	0.740421511	1.087266931	0.774171439	1.099728443	0.775209899	1.154247558	0.72640231	1.133478371	0.673440883	1.034305504	0.676556261	1.004709413	0.748729185	1.05663238	0.75755609	1.144382195
	0.809998287	1.087266931	0.800652152	1.082074634	0.728479228	1.068055433	0.72536385	1.002113265	0.790786789	1.197862851	0.80532522	1.098689984	0.692133151	1.139709128	0.70978696	1.250305047	0.738863822	1.099209213	0.776767588	1.033267045	0.77261375	1.116863022	0.775209899	1.098170754	0.664613979	1.014055547	0.666690897	1.035863193	0.784556033	1.00990171	0.768459913	1.029113208
	0.793382937	1.096093835	0.768979143	1.079478486	0.745613807	1.105959199	0.747690726	0.975632552	0.780402195	1.252381966	0.80480599	1.236805076	0.698883137	1.08882462	0.714979257	1.315727986	0.733152295	1.153209099	0.763786846	1.12049763	0.755998401	1.130882223	0.749767645	1.164632152	0.661498601	1.062863136	0.655267845	1.006267102	0.786632951	1.084670782	0.774690669	1.123093778
	0.816229043	1.090901538	0.798056004	1.08830539	0.735748444	1.084151553	0.727959999	0.997440198	0.791306018	1.180209042	0.810517516	1.169824448	0.697844678	1.092459227	0.717056175	1.302747244	0.7419792	1.054555462	0.762229157	1.050401624	0.781440655	1.176055204	0.782998344	1.184882109	0.671883194	0.995363279	0.668248586	1.038978571	0.766902224	1.062343907	0.771575291	1.138670668
	0.809479057	1.133997601	0.78870987	1.108036118	0.749767645	1.063901596	0.720171553	1.060266988	0.779882966	1.193709013	0.794421396	1.139189898	0.697844678	1.095055376	0.707710041	1.288728043	0.710825419	1.176055204	0.781440655	1.05767084	0.782479114	1.110113036	0.702517745	1.146978343	0.663575519	1.086228471	0.666690897	1.034305504	0.770536832	1.030670897	0.770536832	1.105439969
	0.824017488	1.101805362	0.77261375	1.099209213	0.738344592	1.07220927	0.758594549	0.949151838	0.774171439	1.222266645	0.815190583	1.189555176	0.689537003	1.142305276	0.712383108	1.235766617	0.752883023	1.128805304	0.776767588	1.082593864	0.759633008	1.159439855	0.847902053	1.122574548	0.661498601	1.021843992	0.667729357	1.016132466	0.775209899	1.08778616	0.767940683	1.081036175
	0.815709813	1.105439969	0.787152181	1.073766959	0.719133094	1.066497744	0.714460027	1.00886325	0.797017545	1.186439798	0.816748272	1.159959085	0.695248529	1.054555462	0.711344649	1.298074177	0.749248415	1.117901481	0.758594549	1.118420711	0.762229157	1.130882223	0.768459913	1.143343735	0.663575519	1.021324763	0.659940912	1.015094007	0.777806047	0.992247901	0.778325277	1.113228414
	0.819344421	1.099728443	0.797017545	1.055074691	0.738863822	1.087266931	0.752883023	0.988094064	0.776767588	1.172939826	0.812594435	1.13607452	0.699921596	1.105959199	0.70926773	1.289247273	0.720171553	1.139189898	0.767940683	1.050401624	0.787152181	1.15113218	0.764825305	1.204093607	0.667729357	1.092459227	0.665133208	1.006267102	0.778325277	1.066497744	0.77313298	1.15113218
	0.807921368	1.117901481	0.793382937	1.091420768	0.733152295	1.108036118	0.713940797	1.070651581	0.765863765	1.18332442	0.809479057	1.061305447	0.700440826	1.13607452	0.701998515	1.207728214	0.744575348	1.101805362	0.766382994	1.090901538	0.750286874	1.181766731	0.775729128	1.118420711	0.669287046	1.026517059	0.661498601	0.994844049	0.792344478	1.028593978	0.807402138	1.084151553
	0.806882909	1.130882223	0.787671411	1.098689984	0.7419792	1.029632437	0.761190697	1.013536318	0.771575291	1.219670497	0.808440598	1.206689755	0.691613922	1.096093835	0.710825419	1.370766331	0.736786903	1.166189841	0.763267616	1.063901596	0.762229157	1.166189841	0.771056061	1.229535861	0.669806275	1.062863136	0.670844735	1.004709413	0.776248358	1.02495937	0.794421396	1.065978514
	0.823498258	1.089343849	0.800652152	1.077920797	0.743536889	1.092978457	0.71030619	1.003670954	0.785075262	1.193709013	0.805844449	1.143862965	0.699402367	1.114786103	0.706671582	1.227978172	0.758594549	1.153209099	0.762229157	1.076882337	0.75651763	1.169305219	0.749767645	1.105439969	0.669806275	0.991728671	0.668767816	0.994844049	0.7892291	1.107516888	0.781959884	1.096093835
	0.823498258	1.109074577	0.784036803	1.099728443	0.730036917	1.116863022	0.745613807	0.992247901	0.771056061	1.18280519	0.807402138	1.137632209	0.690575462	1.097651524	0.719652324	1.2144782	0.729517688	1.165151381	0.775209899	1.065459285	0.765863765	1.157362936	0.762229157	1.141266817	0.663575519	1.046247787	0.660460141	1.038978571	0.792863707	0.996920968	0.770017602	1.113747644
	0.807402138	1.11945917	0.778325277	1.059228529	0.723286932	1.103363051	0.735748444	0.941363393	0.771575291	1.215516659	0.811555976	1.095055376	0.692133151	1.063382366	0.707710041	1.175016745	0.723286932	1.144901424	0.766902224	1.080516945	0.761709927	1.194228243	0.707190812	1.165670611	0.673960113	1.060786218	0.656306304	1.04053626	0.776767588	1.097651524	0.784556033	1.165151381
	0.81986365	1.1199784	0.770536832	1.109074577	0.733152295	1.081555404	0.730556147	1.068055433	0.791825248	1.210843592	0.806882909	1.204093607	0.699921596	1.069613122	0.70978696	1.286651124	0.740421511	1.124132237	0.746652267	1.109074577	0.791825248	1.158401396	0.753921482	1.137632209	0.673440883	1.007305561	0.66201783	0.987574834	0.777286817	1.052478543	0.770536832	1.092978457
	0.808440598	1.114786103	0.785594492	1.118939941	0.722248472	1.081555404	0.74145997	0.940844164	0.777286817	1.184362879	0.80532522	1.162036003	0.685902395	1.133997601	0.722767702	1.248747358	0.74094074	1.144382195	0.783517573	1.050401624	0.751844563	1.155286018	0.809479057	1.130882223	0.669806275	1.060786218	0.66305629	1.033267045	0.778844506	1.063382366	0.789748329	1.078440026
	0.807921368	1.106997658	0.794940626	1.021324763	0.718613864	1.075843878	0.746652267	1.005228643	0.787671411	1.176574434	0.808959827	1.169824448	0.6947293	1.08882462	0.713940797	1.251862736	0.728998458	1.145939884	0.77365221	1.094536146	0.764306076	1.196305162	0.712383108	1.238881995	0.666690897	1.003670954	0.659940912	1.073766959	0.791825248	1.013017088	0.759633008	1.110113036
	0.821940569	1.100766902	0.798056004	1.105959199	0.721210013	1.074286189	0.748729185	1.060786218	0.80532522	1.222785875	0.814152124	1.148016802	0.691613922	1.129324534	0.707710041	1.257055033	0.751844563	1.114266874	0.75755609	1.052478543	0.75651763	1.144901424	0.838036689	1.073766959	0.673960113	1.071170811	0.66305629	0.970440255	0.791825248	1.060266988	0.776767588	1.091939998
	0.807921368	1.08882462	0.782479114	1.13607452	0.733671525	1.077920797	0.7419792	0.935132637	0.776248358	1.114266874	0.808440598	1.185401339	0.698883137	1.086228471	0.721729242	1.285612665	0.775729128	1.096613065	0.766382994	1.105439969	0.767940683	1.153728329	0.699402367	1.203574377	0.669806275	1.05767084	0.657344763	0.959536432	0.783517573	1.052478543	0.767421454	1.068574663
	0.799094463	1.13659375	0.765863765	1.068055433	0.74094074	1.07220927	0.735748444	0.982382537	0.786113722	1.270035775	0.808959827	1.153728329	0.686421625	1.113228414	0.714979257	1.349997144	0.74094074	1.123093778	0.759633008	1.036382423	0.764825305	1.179689812	0.77365221	1.071170811	0.667210127	1.051959313	0.650594778	0.983940226	0.779363736	1.04053626	0.779882966	1.131920682
	0.827132866	1.101805362	0.783517573	1.121016859	0.728479228	1.042613179	0.736267673	0.99380559	0.778844506	1.258612722	0.82038288	1.098689984	0.699921596	1.081036175	0.724325391	1.24563198	0.718613864	1.148536032	0.776767588	1.079997715	0.752363793	1.15217064	0.847382823	1.15113218	0.664613979	0.990690212	0.669806275	1.018728614	0.771575291	1.046767016	0.768459913	1.105959199
	0.809479057	1.080516945	0.777286817	1.052478543	0.726921539	1.033267045	0.731075377	1.059228529	0.781959884	1.243555062	0.813113665	1.21499743	0.703036974	1.116863022	0.718094635	1.406073949	0.758075319	1.156843707	0.778325277	1.067536203	0.785075262	1.153209099	0.74094074	1.219670497	0.675517802	1.085709242	0.653190926	1.028593978	0.77313298	1.040017031	0.764825305	1.100766902
	0.802729071	1.102843821	0.796498315	1.089343849	0.736267673	1.04105549	0.735748444	0.922671125	0.787671411	1.268478086	0.814671354	1.166189841	0.705633123	1.084670782	0.711863879	1.138670668	0.724844621	1.135036061	0.781959884	1.071170811	0.768459913	1.146978343	0.770536832	1.145420654	0.666690897	1.04157472	0.661498601	0.992767131	0.77313298	1.050920854	0.765863765	1.126209156
	0.806882909	1.08882462	0.779882966	1.069613122	0.717575405	1.126209156	0.731075377	0.99328636	0.771575291	1.274708842	0.801171382	1.16774753	0.704594663	1.090901538	0.719133094	1.288728043	0.761709927	1.1199784	0.754959941	1.099728443	0.75755609	1.154247558	0.700960056	1.082593864	0.670844735	1.05767084	0.67811395	1.028593978	0.779882966	1.018209385	0.77261375	1.107516888
	0.814152124	1.123093778	0.789748329	1.085709242	0.724844621	1.02495937	0.74094074	0.996401738	0.785594492	1.203055147	0.792863707	1.141786046	0.699921596	1.160478314	0.708229271	1.143343735	0.750286874	1.023401681	0.786632951	1.061824677	0.775209899	1.175016745	0.813632894	1.184362879	0.663575519	1.00886325	0.658383223	1.007305561	0.750286874	1.054555462	0.770536832	1.10388228
	0.815709813	1.095055376	0.771056061	1.077920797	0.727440769	1.067016974	0.72536385	0.998478657	0.783517573	1.194747473	0.794421396	1.193189784	0.696286989	1.100766902	0.717056175	1.271593464	0.750286874	1.102843821	0.758075319	1.073766959	0.768459913	1.131920682	0.705113893	1.11945917	0.661498601	1.084151553	0.668767816	1.008344021	0.764306076	1.036901653	0.765344535	1.130882223
	0.811036746	1.100766902	0.801690612	1.109593807	0.744056118	1.013536318	0.734709984	0.992247901	0.795459856	1.256016574	0.808959827	1.145939884	0.692133151	1.07220927	0.721210013	1.298074177	0.751844563	1.109074577	0.771575291	1.089863079	0.762748386	1.164632152	0.777286817	1.185401339	0.669287046	1.081036175	0.664613979	0.992247901	0.770017602	1.02599783	0.755479171	1.096613065
	0.82038288	1.117901481	0.771056061	1.068574663	0.708229271	1.018728614	0.727959999	1.05663238	0.777806047	1.237843535	0.814152124	1.157882166	0.692652381	1.113747644	0.717575405	1.272112694	0.760152238	1.102843821	0.751325334	1.079997715	0.759633008	1.153728329	0.839075148	1.07324773	0.654229385	0.998478657	0.666690897	1.00886325	0.776248358	1.058190069	0.780402195	1.084670782
	0.818825191	1.122574548	0.791306018	1.059747758	0.737825362	1.060266988	0.719652324	0.909171154	0.78870987	1.185920568	0.811036746	1.100247673	0.685902395	1.047805476	0.70978696	1.266401167	0.744575348	1.152689869	0.78819064	1.048324705	0.771575291	1.180728272	0.701998515	1.129843764	0.656306304	1.048324705	0.66201783	0.995363279	0.77261375	1.05715161	0.775209899	1.045728557
	0.802209841	1.132439912	0.779363736	1.076363108	0.719652324	1.052997773	0.738344592	1.087266931	0.787152181	1.23057432	0.817267502	1.24615121	0.696286989	1.135036061	0.710825419	1.286651124	0.75703686	1.05663238	0.765863765	1.081555404	0.764825305	1.203574377	0.779363736	1.15217064	0.672402424	1.018209385	0.66253706	1.029632437	0.764825305	1.00886325	0.787152181	1.108036118
	0.797017545	1.146459113	0.80480599	1.081555404	0.717056175	1.003151724	0.733671525	0.938767245	0.779363736	1.226420483	0.803248301	1.092459227	0.692133151	1.098689984	0.712383108	1.280939598	0.75703686	1.191112865	0.760152238	1.079997715	0.759113779	1.210843592	0.799613693	1.105959199	0.663575519	1.070132352	0.665133208	1.053517002	0.767940683	1.054555462	0.770017602	1.127766845
	0.7892291	1.158401396	0.781440655	1.051440083	0.732113836	1.08882462	0.75755609	1.074286189	0.786113722	1.116343792	0.800132923	1.23005509	0.685383166	1.090901538	0.705113893	1.27782422	0.766902224	1.131401453	0.763267616	1.076363108	0.755479171	1.158401396	0.771575291	1.15217064	0.671363964	1.049882394	0.658383223	0.949151838	0.765863765	1.046767016	0.77261375	1.132959142
	0.795979085	1.13607452	0.812594435	1.115305333	0.737306133	1.054036232	0.731075377	0.936690326	0.799094463	1.29340111	0.812594435	1.140747587	0.693171611	1.067536203	0.706671582	1.410747016	0.734709984	1.141266817	0.764825305	1.078959256	0.774690669	1.175535975	0.764825305	1.152689869	0.668248586	1.029113208	0.66305629	1.006267102	0.77313298	1.05663238	0.762748386	1.086747701
	0.799613693	1.108036118	0.77365221	1.068574663	0.71030619	1.061824677	0.738863822	1.010940169	0.778325277	1.187478257	0.813632894	1.180209042	0.685902395	1.116343792	0.724844621	1.238881995	0.765344535	1.197343621	0.772094521	1.071690041	0.765863765	1.15217064	0.752363793	1.116343792	0.664094749	1.061824677	0.667729357	1.044170868	0.779882966	1.046247787	0.774171439	1.103363051
	0.791825248	1.083632323	0.78819064	1.096093835	0.727959999	1.036382423	0.744575348	1.017690155	0.78819064	1.219670497	0.800652152	1.096613065	0.696286989	1.156324477	0.714460027	1.349997144	0.72640231	1.126209156	0.781959884	1.091939998	0.761709927	1.160478314	0.702517745	1.19838208	0.669287046	1.070651581	0.665652438	0.982901767	0.776767588	1.043132409	0.75755609	1.128286075
	0.816229043	1.116343792	0.764825305	1.083632323	0.727959999	1.075324648	0.747690726	1.075324648	0.787671411	1.200978229	0.814671354	1.122055319	0.689017773	1.156324477	0.70926773	1.231612779	0.723806161	1.129324534	0.78870987	1.075324648	0.776248358	1.175016745	0.762748386	1.143862965	0.659940912	1.069613122	0.66253706	1.029632437	0.77313298	1.028593978	0.768979143	1.048843935
	0.801171382	1.109593807	0.790267559	1.067016974	0.728479228	1.070132352	0.736267673	0.974594092	0.785594492	1.218112808	0.814152124	1.184362879	0.69369084	1.141786046	0.717056175	1.304824163	0.735748444	1.165151381	0.777806047	1.07324773	0.779882966	1.157882166	0.822979028	1.087266931	0.664613979	1.141786046	0.674479342	0.998997887	0.779882966	0.990170982	0.771056061	1.098170754
	0.805844449	1.117901481	0.77313298	1.077401567	0.72536385	1.079478486	0.720690783	1.071170811	0.782479114	1.195266702	0.817267502	1.168266759	0.685902395	1.130882223	0.705113893	1.301708785	0.760671468	1.108555347	0.766382994	1.097651524	0.774171439	1.164632152	0.758075319	1.140747587	0.666171668	1.034824734	0.673440883	1.050920854	0.767421454	1.086228471	0.747690726	1.123613008
	0.796498315	1.110632266	0.784556033	1.107516888	0.739902281	1.092459227	0.735748444	1.013017088	0.786632951	1.190593635	0.816229043	1.204093607	0.687979314	1.139709128	0.711344649	1.379074006	0.743536889	1.161516774	0.768979143	1.071690041	0.765863765	1.195785932	0.755479171	1.132439912	0.659940912	1.022363222	0.667729357	1.027036289	0.77313298	1.017170925	0.774690669	1.075843878
	0.802729071	1.0727285	0.790267559	1.048843935	0.733671525	1.105439969	0.738863822	1.016132466	0.776767588	1.187997487	0.805844449	1.115305333	0.697325448	1.106997658	0.717575405	1.118420711	0.748729185	1.045209327	0.765344535	1.090382309	0.755998401	1.18384365	0.778325277	1.21499743	0.66201783	1.126209156	0.660979371	1.050920854	0.752883023	0.974074863	0.800652152	1.110113036
	0.810517516	1.115824563	0.790267559	1.095055376	0.732113836	1.111670725	0.720171553	1.037420882	0.787152181	1.194228243	0.82090211	1.115305333	0.6947293	1.124651467	0.703556204	1.320401053	0.747171496	1.19942054	0.777286817	1.052478543	0.782479114	1.157362936	0.746652267	1.100766902	0.664094749	1.030151667	0.661498601	1.001594035	0.774690669	1.0254786	0.777806047	1.117901481
	0.807921368	1.08882462	0.816229043	1.08830539	0.728479228	1.089863079	0.738863822	0.929940341	0.785594492	1.196305162	0.806882909	1.215516659	0.695248529	1.065978514	0.707190812	1.322477972	0.737825362	1.125170697	0.779882966	1.102324591	0.765863765	1.157882166	0.774171439	1.16670907	0.670844735	1.019767074	0.667210127	1.058190069	0.780402195	1.064420825	0.786632951	1.116863022
	0.80532522	1.081036175	0.749767645	1.067016974	0.726921539	1.122055319	0.734709984	0.99328636	0.792863707	1.165670611	0.814152124	1.161516774	0.705113893	1.125689926	0.727440769	1.281458828	0.745613807	1.100766902	0.769498372	1.061305447	0.763786846	1.175535975	0.760671468	1.158920625	0.67759472	1.103363051	0.676556261	0.94707492	0.776767588	1.060266988	0.751325334	1.081555404
	0.80480599	1.115824563	0.782998344	1.083113093	0.736267673	1.049363165	0.749767645	0.996920968	0.779363736	1.143862965	0.812594435	1.143862965	0.69369084	1.097132295	0.708748501	1.302747244	0.748729185	1.11945917	0.772094521	1.075324648	0.764825305	1.146459113	0.774690669	1.217593578	0.669287046	0.97770947	0.658902452	1.019767074	0.786113722	1.044170868	0.787671411	1.153728329
	0.812075205	1.130362993	0.777286817	1.04053626	0.737825362	1.032747815	0.736267673	1.075324648	0.801690612	1.140747587	0.806882909	1.174497515	0.727440769	1.012497858	0.715498486	1.439304648	0.746652267	1.076882337	0.763786846	1.094536146	0.768459913	1.18332442	0.699402367	1.108036118	0.668248586	1.111670725	0.666690897	1.050920854	0.778325277	1.028074748	0.770536832	1.060266988
	0.802729071	1.142305276	0.784556033	1.123613008	0.746133037	1.137632209	0.75755609	1.024440141	0.775729128	1.190074406	0.811036746	1.065459285	0.689537003	1.16670907	0.718613864	1.156843707	0.759113779	1.168785989	0.772094521	1.100766902	0.779363736	1.176055204	0.822979028	1.11945917	0.671363964	1.054036232	0.672402424	1.017170925	0.778325277	1.023401681	0.778325277	1.138670668
	0.811555976	1.109593807	0.778844506	1.096613065	0.736786903	1.032747815	0.732113836	0.965767188	0.793382937	1.153209099	0.811555976	1.24615121	0.699402367	1.097651524	0.718613864	1.413862394	0.734709984	1.146978343	0.777806047	1.04105549	0.763267616	1.155805247	0.758075319	1.124132237	0.671883194	1.008344021	0.674479342	0.991728671	0.782479114	1.081555404	0.777286817	1.065978514
	0.802209841	1.15165141	0.782998344	1.076882337	0.718094635	1.110632266	0.732113836	1.086228471	0.778325277	1.270555005	0.800652152	1.115305333	0.703036974	1.067536203	0.70978696	1.124132237	0.755998401	1.153728329	0.770536832	1.117382252	0.770017602	1.172939826	0.755479171	1.144901424	0.661498601	1.092978457	0.658902452	1.021843992	0.771575291	0.987574834	0.77313298	1.105439969
	0.807402138	1.131920682	0.787671411	1.076882337	0.724844621	1.082074634	0.711863879	1.008344021	0.793902167	1.141786046	0.808959827	1.155805247	0.691094692	1.105959199	0.708229271	1.271074234	0.743017659	1.08778616	0.771056061	1.065459285	0.758594549	1.139709128	0.775729128	1.140228357	0.671363964	1.034824734	0.664613979	1.030670897	0.77365221	1.110113036	0.786632951	1.114786103
	0.802729071	1.109593807	0.812594435	1.07220927	0.724325391	1.07220927	0.734709984	1.010420939	0.778325277	1.219151267	0.799613693	1.13555529	0.692652381	1.08830539	0.708748501	1.305862622	0.75703686	1.134516831	0.778325277	1.085709242	0.753921482	1.163074463	0.751325334	1.153209099	0.667729357	1.118939941	0.671363964	0.991728671	0.761709927	1.045728557	0.767940683	1.15165141
	0.815709813	1.08882462	0.759633008	1.125170697	0.724325391	1.081555404	0.755479171	1.019247844	0.775729128	1.186959028	0.801690612	1.065459285	0.684344706	1.061305447	0.721210013	1.260689641	0.763786846	1.173459056	0.770017602	1.062343907	0.758075319	1.204093607	0.716017716	1.13659375	0.670325505	1.094536146	0.655267845	1.00990171	0.767940683	1.051440083	0.771575291	1.061305447
	0.802729071	1.146978343	0.790786789	1.089343849	0.714460027	1.044690098	0.724325391	0.9782287	0.792863707	1.189555176	0.807402138	1.229016631	0.687979314	1.095574606	0.711863879	1.283535746	0.752883023	1.163074463	0.762748386	1.079997715	0.752363793	1.15165141	0.834921311	1.124132237	0.664613979	1.003670954	0.659421682	1.020805533	0.759633008	1.034305504	0.775209899	1.154247558
	0.80480599	1.111151496	0.816748272	1.062343907	0.704594663	1.005747872	0.74094074	1.044690098	0.795459856	1.153209099	0.805844449	1.140747587	0.679152409	1.067536203	0.715498486	1.311054919	0.760152238	1.090382309	0.761190697	1.092978457	0.766902224	1.145939884	0.752883023	1.173978286	0.672921653	1.069093892	0.659940912	1.0254786	0.778325277	1.036901653	0.766902224	1.064940055
	0.806882909	1.079478486	0.771575291	1.08882462	0.712383108	1.102843821	0.740421511	1.015094007	0.781959884	1.168266759	0.813632894	1.058190069	0.696806218	1.115824563	0.722248472	1.237843535	0.752883023	1.159959085	0.775729128	1.087266931	0.753402252	1.194747473	0.784036803	1.140228357	0.673960113	1.069093892	0.655267845	1.016132466	0.766902224	1.043132409	0.758075319	1.164112922
	0.797017545	1.081036175	0.792344478	1.04157472	0.733671525	1.081036175	0.747171496	0.944998001	0.783517573	1.18384365	0.811036746	1.142824506	0.683306247	1.094536146	0.70978696	1.261208871	0.771575291	1.098170754	0.765344535	1.091420768	0.754959941	1.110113036	0.75703686	1.180209042	0.66305629	1.097651524	0.657344763	0.974074863	0.766382994	1.032747815	0.798575234	1.056113151
	0.816229043	1.091939998	0.785594492	1.106997658	0.719652324	1.05767084	0.71030619	1.083113093	0.796498315	1.190593635	0.809479057	1.207208985	0.690056233	1.086228471	0.716536946	1.304824163	0.764825305	1.142305276	0.762748386	1.063901596	0.758075319	1.185920568	0.726921539	1.222785875	0.676037031	1.066497744	0.659940912	1.001594035	0.784036803	1.037940112	0.770536832	1.105959199
	0.798575234	1.112189955	0.799613693	1.017170925	0.711863879	1.066497744	0.729517688	1.030670897	0.796498315	1.225901253	0.824017488	1.111151496	0.690575462	1.07324773	0.721729242	1.294439569	0.761709927	1.128805304	0.761190697	1.089343849	0.760152238	1.148016802	0.80480599	1.075324648	0.666171668	1.089863079	0.657344763	1.016651696	0.775209899	1.032228586	0.787152181	1.08882462
	0.797017545	1.112189955	0.801171382	1.094016917	0.721210013	1.043132409	0.739383051	1.002632494	0.797536774	1.206170525	0.812075205	1.1199784	0.687460084	1.081555404	0.721210013	1.263805019	0.751844563	1.150612951	0.774171439	1.073766959	0.760671468	1.148016802	0.77365221	1.144382195	0.668248586	1.037940112	0.656825534	1.005228643	0.784556033	1.064420825	0.768979143	1.128805304
	0.806882909	1.095574606	0.785594492	1.077401567	0.732633066	1.060786218	0.716017716	0.989651753	0.7892291	1.095055376	0.82090211	1.174497515	0.687460084	1.087266931	0.718613864	1.224343564	0.744575348	1.022363222	0.784556033	1.08830539	0.760671468	1.141786046	0.766902224	1.205651296	0.668248586	1.125689926	0.661498601	1.028074748	0.775729128	1.027036289	0.779882966	1.103363051
	0.819344421	1.080516945	0.764306076	1.084151553	0.735748444	1.125170697	0.737306133	1.020805533	0.799613693	1.268997316	0.82038288	1.224343564	0.685902395	1.12049763	0.724844621	1.266401167	0.759113779	1.140228357	0.768459913	1.061305447	0.745094578	1.115305333	0.696286989	1.142824506	0.659421682	1.065459285	0.660460141	0.99328636	0.780921425	1.000555576	0.764825305	1.092978457
	0.799613693	1.122055319	0.780921425	1.078959256	0.729517688	1.095574606	0.734709984	1.003670954	0.790786789	1.197343621	0.811036746	1.068574663	0.695767759	1.105439969	0.724844621	1.122055319	0.739902281	1.208247444	0.768459913	1.055593921	0.760671468	1.116343792	0.815190583	1.176055204	0.670844735	1.086747701	0.652671696	1.020805533	0.786632951	1.064940055	0.762748386	1.081555404
	0.801690612	1.110113036	0.777806047	1.118420711	0.72640231	1.078440026	0.730556147	1.024440141	0.791825248	1.2144782	0.813113665	1.231612779	0.690575462	1.115824563	0.72536385	1.252901196	0.758075319	1.153728329	0.769498372	1.08882462	0.766902224	1.1672283	0.719652324	1.096613065	0.672921653	1.046767016	0.66201783	1.031190126	0.775209899	1.033267045	0.802209841	1.020805533
	0.813113665	1.098689984	0.778844506	1.069093892	0.720171553	1.126209156	0.730556147	1.004190183	0.798575234	1.222266645	0.814152124	1.040017031	0.693171611	1.068574663	0.718613864	1.278862679	0.733152295	1.130362993	0.746652267	1.059228529	0.770017602	1.155805247	0.818305961	1.138670668	0.665652438	1.033786275	0.679152409	0.980305619	0.786113722	1.064420825	0.75755609	1.133478371
	0.793902167	1.093497687	0.790786789	1.096613065	0.728479228	1.062343907	0.727440769	1.017690155	0.785075262	1.266401167	0.807402138	1.204093607	0.691613922	1.117901481	0.717575405	1.215516659	0.731594606	1.195266702	0.771575291	1.073766959	0.768979143	1.159959085	0.760152238	1.127247615	0.66253706	1.081555404	0.651114007	0.989651753	0.780921425	1.028593978	0.764306076	1.16774753
	0.801171382	1.113228414	0.784036803	1.054036232	0.730556147	1.015094007	0.742498429	0.943959542	0.780921425	1.23005509	0.801171382	1.163074463	0.685902395	1.077401567	0.70926773	1.23109355	0.738863822	1.169305219	0.75651763	1.050401624	0.7419792	1.133478371	0.731075377	1.145939884	0.670325505	1.064940055	0.659421682	1.02599783	0.796498315	1.005228643	0.778844506	1.082074634
	0.801690612	1.110113036	0.793382937	1.08778616	0.736786903	1.097651524	0.731075377	1.079478486	0.786113722	1.103363051	0.816748272	1.085190012	0.686421625	1.121536089	0.720690783	1.300151096	0.748729185	1.122055319	0.78819064	1.044170868	0.764306076	1.166189841	0.832844392	1.197862851	0.658902452	1.020805533	0.655267845	1.016651696	0.786632951	1.089343849	0.775729128	1.124651467
	0.818305961	1.106997658	0.798575234	1.060266988	0.737825362	1.094016917	0.728998458	1.028593978	0.793902167	1.278862679	0.815190583	1.216035889	0.696806218	1.138670668	0.72588308	1.233170468	0.758594549	1.133997601	0.775729128	1.079997715	0.75651763	1.186439798	0.703036974	1.083113093	0.674479342	1.019767074	0.658902452	0.995363279	0.775729128	1.027036289	0.776248358	1.114266874
	0.801690612	1.102843821	0.798056004	1.081036175	0.733671525	1.063382366	0.751844563	1.014055547	0.787152181	1.190593635	0.817267502	1.079997715	0.696806218	1.127247615	0.720690783	1.248747358	0.746133037	1.137112979	0.777286817	1.045728557	0.752883023	1.146978343	0.808440598	1.153209099	0.669287046	1.081555404	0.659940912	1.004709413	0.778844506	1.052478543	0.761709927	1.060266988
	0.80480599	1.097132295	0.781959884	1.086747701	0.748729185	1.070132352	0.740421511	1.005228643	0.791825248	1.245112751	0.805844449	1.220189727	0.699921596	1.121016859	0.712383108	1.205132066	0.732633066	1.093497687	0.77261375	1.052997773	0.767421454	1.132959142	0.764825305	1.220708956	0.673440883	1.042613179	0.653710156	1.035343964	0.779882966	1.019247844	0.778325277	1.155286018
	0.812075205	1.115305333	0.781959884	1.096613065	0.736267673	0.997440198	0.734190755	0.94707492	0.782479114	1.210324363	0.808440598	1.132439912	0.69421007	1.116343792	0.719133094	1.280939598	0.75703686	1.071170811	0.770536832	1.086228471	0.78819064	1.137112979	0.713421568	1.094536146	0.657344763	1.071690041	0.656306304	0.996401738	0.780402195	1.122574548	0.774171439	1.081036175
	0.808959827	1.110632266	0.779363736	1.061824677	0.717056175	1.122055319	0.732633066	1.074805419	0.785075262	1.217074348	0.815190583	1.135036061	0.699402367	1.090382309	0.712902338	1.265362708	0.751844563	1.137112979	0.751844563	1.055593921	0.761190697	1.179689812	0.824536717	1.141786046	0.659940912	1.018209385	0.664613979	1.061824677	0.770536832	1.012497858	0.777286817	1.145420654
	0.812075205	1.126209156	0.781959884	1.115824563	0.717056175	1.033786275	0.733152295	1.021843992	0.7892291	1.223824334	0.811036746	1.067536203	0.6947293	1.063901596	0.707710041	1.275228072	0.737825362	1.124132237	0.762748386	1.077920797	0.764306076	1.145939884	0.778325277	1.166189841	0.664094749	1.047805476	0.669287046	0.977190241	0.765344535	1.036901653	0.782479114	1.079997715
	0.793382937	1.137112979	0.776767588	1.080516945	0.730556147	1.04053626	0.718094635	0.953824905	0.778325277	1.156843707	0.811036746	1.130882223	0.691613922	1.114266874	0.728479228	1.259651182	0.752363793	1.078959256	0.797017545	1.05715161	0.766382994	1.173978286	0.792344478	1.156324477	0.656306304	1.071690041	0.658902452	1.005228643	0.786632951	1.04053626	0.753921482	1.118420711
	0.807921368	1.121536089	0.767421454	1.060786218	0.730556147	1.073766959	0.748209956	1.07220927	0.806363679	1.158401396	0.811555976	1.244593521	0.695767759	1.084670782	0.714979257	1.182285961	0.727959999	1.168785989	0.763786846	1.029113208	0.764306076	1.19838208	0.777806047	1.212920511	0.659940912	1.015094007	0.66253706	1.014055547	0.78870987	1.032228586	0.77365221	1.099209213
	0.809479057	1.116863022	0.776767588	1.059228529	0.734190755	1.064420825	0.7419792	0.955901824	0.78819064	1.143343735	0.817786732	1.163074463	0.698883137	1.089863079	0.72536385	1.318843364	0.749248415	1.147497573	0.759633008	1.074805419	0.755998401	1.19942054	0.745094578	1.105959199	0.663575519	1.054036232	0.66305629	0.997440198	0.765863765	1.002632494	0.77261375	1.084670782
	0.792863707	1.097132295	0.784036803	1.090382309	0.736267673	1.033786275	0.728479228	1.070651581	0.778325277	1.145420654	0.815709813	1.1199784	0.708748501	1.048843935	0.712383108	1.269516545	0.732113836	1.157882166	0.766382994	1.094536146	0.745094578	1.212401281	0.78870987	1.172420597	0.653190926	1.046247787	0.661498601	0.99380559	0.775209899	1.052478543	0.755479171	1.087266931
	0.800652152	1.087266931	0.785075262	1.097132295	0.732113836	1.04157472	0.74145997	1.013536318	0.784036803	1.129324534	0.808440598	1.159439855	0.696286989	1.139189898	0.728998458	1.300151096	0.733152295	1.121536089	0.768979143	1.050920854	0.755998401	1.170862908	0.836998229	1.208247444	0.66305629	1.014055547	0.652671696	1.063901596	0.770536832	1.047805476	0.765863765	1.071170811
	0.791306018	1.117382252	0.792344478	1.086228471	0.732113836	1.032747815	0.74145997	0.943440312	0.792863707	1.172420597	0.809479057	1.162036003	0.691613922	1.055593921	0.704075434	1.318324134	0.743536889	1.148016802	0.760671468	1.090382309	0.758594549	1.189035946	0.762229157	1.050920854	0.649556318	1.100247673	0.66201783	1.043132409	0.768979143	1.013536318	0.793902167	1.12049763
	0.794421396	1.111670725	0.795459856	1.068574663	0.736267673	1.084670782	0.740421511	1.069613122	0.787152181	1.133478371	0.808959827	1.13659375	0.690056233	1.08830539	0.723806161	1.371285561	0.74094074	1.13607452	0.780402195	1.092978457	0.764825305	1.163074463	0.719133094	1.172939826	0.656825534	1.050920854	0.675517802	1.007824791	0.787671411	1.095574606	0.772094521	1.129324534
	0.824536717	1.097132295	0.771056061	1.036901653	0.72588308	1.096613065	0.748209956	0.947594149	0.7892291	1.04105549	0.813632894	1.122055319	0.700960056	1.10388228	0.716017716	1.409189327	0.723806161	1.137112979	0.778844506	1.08778616	0.751844563	1.177093664	0.790786789	1.176055204	0.642287103	0.997440198	0.651633237	1.013017088	0.768459913	1.029113208	0.753402252	1.066497744
	0.800652152	1.113747644	0.777286817	1.113747644	0.738863822	1.059747758	0.740421511	1.068055433	0.794940626	1.229535861	0.812075205	1.178651353	0.699402367	1.113228414	0.701998515	1.318843364	0.75651763	1.121536089	0.77313298	1.048324705	0.75703686	1.163074463	0.818305961	1.192151324	0.655787074	1.110632266	0.664094749	1.019767074	0.75651763	1.035863193	0.784556033	1.078440026
	0.811036746	1.100766902	0.782479114	1.058709299	0.732113836	1.055593921	0.723286932	1.017170925	0.818825191	1.168266759	0.813113665	1.154766788	0.706152352	1.074805419	0.70978696	1.387381681	0.72536385	1.135036061	0.777286817	1.064940055	0.747690726	1.184362879	0.728479228	1.066497744	0.642287103	1.054036232	0.668767816	1.0254786	0.784556033	1.020805533	0.75651763	1.098689984
	0.808440598	1.077920797	0.787152181	1.117901481	0.744056118	1.042613179	0.746133037	1.003151724	0.797017545	1.166189841	0.807921368	1.075843878	0.701998515	1.096613065	0.721729242	1.253420425	0.750806104	1.018728614	0.772094521	1.062343907	0.759113779	1.168785989	0.768459913	1.191112865	0.653710156	1.086228471	0.668767816	0.994844049	0.78870987	0.997440198	0.776248358	1.145420654
	0.80428676	1.095574606	0.780921425	1.050920854	0.72588308	1.091420768	0.748729185	1.003151724	0.781440655	1.085709242	0.813113665	1.210843592	0.706152352	1.063382366	0.703036974	1.179689812	0.751844563	1.210843592	0.760152238	1.058190069	0.785075262	1.162555233	0.80532522	1.184882109	0.652671696	1.054036232	0.652671696	1.001074805	0.774171439	1.047805476	0.761709927	1.05715161
	0.812594435	1.099728443	0.782998344	1.114266874	0.728479228	1.044690098	0.744575348	1.016651696	0.792344478	1.162036003	0.828171325	1.194747473	0.696806218	1.085709242	0.70926773	1.320401053	0.745094578	1.174497515	0.763267616	1.074805419	0.754959941	1.193189784	0.72536385	1.196824391	0.658383223	1.04105549	0.653710156	1.044170868	0.775729128	1.031190126	0.754440712	1.112709185
	0.825055947	1.090382309	0.805844449	1.08778616	0.737306133	1.05663238	0.738863822	0.944478771	0.779882966	1.143862965	0.818825191	1.133478371	0.701479285	1.098170754	0.720171553	1.231612779	0.72640231	1.142824506	0.77313298	1.095055376	0.739383051	1.175016745	0.766902224	1.179689812	0.657344763	1.074805419	0.671363964	0.99380559	0.761190697	1.013536318	0.764306076	1.097132295
	0.801171382	1.096093835	0.761709927	1.084151553	0.724325391	1.078440026	0.759113779	1.006267102	0.777806047	1.203055147	0.823498258	1.16670907	0.695767759	1.093497687	0.708229271	1.384266303	0.736267673	1.130362993	0.768459913	1.073766959	0.75755609	1.168266759	0.764825305	1.092459227	0.661498601	1.013017088	0.667210127	1.022882452	0.778844506	1.067016974	0.7892291	1.116863022
	0.80428676	1.10388228	0.808440598	1.085190012	0.719133094	1.060266988	0.712383108	0.990170982	0.763786846	1.171382137	0.810517516	1.164632152	0.706671582	1.078440026	0.732633066	1.190593635	0.748729185	1.144901424	0.767421454	1.068055433	0.769498372	1.191112865	0.747690726	1.132959142	0.651633237	1.037420882	0.667210127	0.992767131	0.767940683	0.989651753	0.807402138	1.091939998
	0.817267502	1.084151553	0.782998344	1.07324773	0.724325391	1.062863136	0.735229214	1.066497744	0.80532522	1.176055204	0.811036746	1.124651467	0.70926773	1.090901538	0.732633066	1.18280519	0.733671525	1.133478371	0.767421454	1.069093892	0.75651763	1.185401339	0.766902224	1.156843707	0.658383223	1.046767016	0.66305629	1.055593921	0.783517573	1.001074805	0.747690726	1.140747587
	0.80376753	1.106478429	0.770536832	1.118420711	0.74094074	1.045209327	0.764306076	0.942401853	0.767940683	1.192670554	0.811555976	1.150093721	0.716536946	1.085709242	0.710825419	1.258612722	0.732633066	1.102843821	0.776767588	1.077920797	0.761709927	1.196305162	0.749248415	1.221228186	0.659421682	1.029113208	0.652152467	0.956940283	0.762748386	1.108036118	0.772094521	1.133478371
	0.796498315	1.110632266	0.781440655	1.086228471	0.737825362	1.094016917	0.728479228	1.078440026	0.778325277	1.164632152	0.818305961	1.143862965	0.67759472	1.098689984	0.701479285	1.240958913	0.720171553	1.1672283	0.744575348	1.064420825	0.758075319	1.154247558	0.766902224	1.084151553	0.658902452	1.068055433	0.672921653	1.007305561	0.771575291	0.983940226	0.752363793	1.085190012
	0.817267502	1.089863079	0.792344478	1.077920797	0.740421511	1.052997773	0.718094635	0.995363279	0.778325277	1.215516659	0.806363679	1.100247673	0.698363907	1.074286189	0.717575405	1.286651124	0.739902281	1.133997601	0.787152181	1.055074691	0.753921482	1.186959028	0.760152238	1.156324477	0.66253706	1.027555519	0.654229385	0.982901767	0.772094521	1.066497744	0.787152181	1.107516888
	0.816748272	1.085709242	0.784036803	1.048843935	0.736267673	1.091420768	0.727440769	1.014055547	0.781440655	1.177093664	0.818305961	1.132959142	0.703556204	1.100766902	0.707190812	1.285093435	0.735229214	1.121016859	0.748209956	1.063382366	0.753402252	1.141786046	0.747171496	1.146459113	0.660460141	1.032228586	0.672402424	1.04157472	0.766382994	1.038978571	0.780402195	1.054555462
	0.814152124	1.082593864	0.770536832	1.125170697	0.738863822	1.02599783	0.729517688	0.948113379	0.780921425	1.095055376	0.805844449	1.23057432	0.691094692	1.0727285	0.705633123	1.267439627	0.728998458	1.110632266	0.775209899	1.083113093	0.7419792	1.188516717	0.802209841	1.212920511	0.66201783	1.037420882	0.666690897	0.955382594	0.766902224	1.00886325	0.766902224	1.071690041
	0.799613693	1.142305276	0.796498315	1.118939941	0.723806161	1.048843935	0.731594606	1.054036232	0.778325277	1.250305047	0.809479057	1.148016802	0.696286989	1.082074634	0.708748501	1.312093378	0.735748444	1.129843764	0.769498372	1.084670782	0.735748444	1.170862908	0.713421568	1.064940055	0.667729357	1.071170811	0.66201783	0.997959427	0.786113722	1.020805533	0.77365221	1.058709299
	0.825055947	1.092978457	0.777806047	1.086747701	0.736267673	1.033786275	0.740421511	1.012497858	0.787152181	1.206170525	0.812594435	1.126209156	0.690575462	1.096093835	0.717575405	1.260689641	0.774171439	1.123093778	0.779363736	1.076882337	0.758594549	1.193709013	0.761190697	1.133478371	0.660460141	1.023920911	0.665133208	1.016651696	0.775209899	1.006786332	0.75651763	1.126209156
	0.798056004	1.106997658	0.776767588	1.08778616	0.727440769	1.059228529	0.745094578	1.002632494	0.777806047	1.223824334	0.826094406	1.143343735	0.701479285	1.049882394	0.714979257	1.300670326	0.718094635	1.105959199	0.768979143	1.074286189	0.742498429	1.19890131	0.809998287	1.175016745	0.649556318	1.10440151	0.671883194	0.992247901	0.784036803	0.966805647	0.794940626	1.130362993
	0.818825191	1.110113036	0.797017545	1.043651638	0.75651763	1.039497801	0.742498429	1.017690155	0.781959884	1.185401339	0.824536717	1.116863022	0.699402367	1.102843821	0.714979257	1.316247216	0.7419792	1.10388228	0.762229157	1.042093949	0.753921482	1.194228243	0.764306076	1.210843592	0.665133208	1.011978629	0.660460141	1.065459285	0.774690669	1.07324773	0.781440655	1.066497744
	0.810517516	1.070651581	0.766902224	1.110632266	0.738863822	1.058709299	0.726921539	0.957459513	0.798056004	1.156843707	0.809479057	1.176055204	0.703036974	1.094536146	0.714460027	1.298593407	0.743017659	1.155805247	0.765863765	1.101805362	0.738344592	1.21395897	0.746133037	1.163593692	0.642806333	1.08830539	0.660460141	1.016132466	0.763267616	1.018209385	0.764825305	1.145420654
	0.806363679	1.121016859	0.785594492	1.091939998	0.752883023	1.040017031	0.719133094	1.010420939	0.777806047	1.148536032	0.80480599	1.15217064	0.686940855	1.121016859	0.724325391	1.272631923	0.767940683	1.100766902	0.760152238	1.063901596	0.752363793	1.141266817	0.723286932	1.159439855	0.652152467	1.098689984	0.667729357	1.001074805	0.781440655	1.045728557	0.763267616	1.144901424
	0.805844449	1.091939998	0.775209899	1.097132295	0.743536889	1.092459227	0.734190755	1.062343907	0.784556033	1.180728272	0.80532522	1.076363108	0.699402367	1.143862965	0.722767702	1.280420368	0.734190755	1.169305219	0.772094521	1.085190012	0.754959941	1.156843707	0.80480599	1.148016802	0.663575519	1.024440141	0.66305629	0.974074863	0.766382994	1.020286303	0.790786789	1.051440083
	0.814152124	1.118939941	0.781440655	1.0727285	0.744575348	1.075324648	0.743536889	1.002632494	0.798575234	1.155805247	0.807402138	1.229535861	0.696806218	1.149055262	0.707190812	1.265362708	0.758594549	1.105959199	0.772094521	1.071170811	0.75755609	1.176574434	0.748209956	1.149055262	0.652671696	1.062863136	0.671883194	1.059228529	0.783517573	1.020286303	0.747171496	1.060266988
	0.80376753	1.112189955	0.795459856	1.064940055	0.735229214	1.064420825	0.736786903	1.030151667	0.791825248	1.235247387	0.817267502	1.071170811	0.692133151	1.156843707	0.717575405	1.299631866	0.736786903	1.091420768	0.778325277	1.089343849	0.766902224	1.129843764	0.766382994	1.137632209	0.655267845	1.052478543	0.66305629	1.028593978	0.759113779	1.008344021	0.793902167	1.074805419
	0.790786789	1.07220927	0.759113779	1.07324773	0.732113836	1.021324763	0.721210013	0.939286475	0.7892291	1.199939769	0.81986365	1.144382195	0.689537003	1.123093778	0.711863879	1.260170411	0.749248415	1.117901481	0.765863765	1.071170811	0.749248415	1.177612894	0.696806218	1.159959085	0.661498601	1.078440026	0.652671696	0.994844049	0.776248358	1.031709356	0.769498372	1.101286132
	0.807402138	1.143862965	0.778844506	1.100766902	0.747690726	1.082593864	0.736267673	0.996920968	0.784556033	1.200978229	0.80428676	1.233689698	0.693171611	1.115824563	0.720171553	1.272112694	0.727440769	1.075843878	0.766902224	1.0727285	0.751325334	1.171901367	0.800652152	1.076882337	0.649037089	0.998478657	0.669806275	1.037940112	0.776767588	1.013017088	0.769498372	1.093497687
	0.818305961	1.085709242	0.769498372	1.097132295	0.718094635	1.059228529	0.754959941	1.078440026	0.784036803	1.193189784	0.811555976	1.171382137	0.691094692	1.16670907	0.72640231	1.24667044	0.764306076	1.217074348	0.77365221	1.08778616	0.764825305	1.200978229	0.745094578	1.210843592	0.651633237	1.095574606	0.660460141	1.017690155	0.771056061	1.004190183	0.775729128	1.074286189
	0.802209841	1.08882462	0.784556033	1.094536146	0.749248415	1.077401567	0.764825305	1.016651696	0.780921425	1.189035946	0.811555976	1.113747644	0.692133151	1.144382195	0.703036974	1.249266588	0.743536889	1.036382423	0.754440712	1.050920854	0.758075319	1.126209156	0.759633008	1.165670611	0.665133208	1.017690155	0.666171668	1.010940169	0.759633008	1.047805476	0.754440712	1.073766959
	0.811036746	1.085709242	0.77365221	1.096613065	0.744056118	1.085190012	0.735748444	0.951747987	0.800652152	1.106478429	0.809998287	1.153209099	0.693171611	1.127247615	0.716536946	1.270035775	0.761190697	1.094536146	0.782998344	1.086747701	0.755998401	1.157362936	0.752883023	1.054555462	0.659940912	1.051440083	0.667729357	1.023401681	0.751844563	1.035863193	0.781440655	1.037420882
	0.806363679	1.095574606	0.790267559	1.074805419	0.743017659	1.084151553	0.737825362	1.066497744	0.775729128	1.258612722	0.812075205	1.148016802	0.700960056	1.155286018	0.717056175	1.383747073	0.722767702	1.158401396	0.755479171	1.081555404	0.759633008	1.147497573	0.75703686	1.156843707	0.663575519	0.975113322	0.664094749	1.043132409	0.774690669	1.035343964	0.776248358	1.091939998
	0.810517516	1.097132295	0.794940626	1.047286246	0.743536889	1.137112979	0.732113836	0.972517174	0.779363736	1.16670907	0.81986365	1.160478314	0.706152352	1.091939998	0.714979257	1.24615121	0.7419792	1.089343849	0.766902224	1.042093949	0.752883023	1.162036003	0.723806161	1.15113218	0.663575519	1.118420711	0.66305629	1.005747872	0.764306076	1.029113208	0.760152238	1.133997601
	0.815709813	1.091420768	0.777806047	1.083113093	0.727440769	1.020286303	0.734709984	1.02599783	0.794940626	1.205132066	0.815190583	1.110113036	0.691094692	1.121016859	0.719133094	1.392054748	0.736267673	1.118420711	0.781959884	1.078440026	0.751844563	1.155805247	0.766382994	1.18384365	0.657344763	1.007305561	0.663575519	1.021324763	0.77261375	1.035863193	0.767940683	1.075843878
	0.801690612	1.117382252	0.760152238	1.138151439	0.728479228	1.063382366	0.730556147	1.018728614	0.771056061	1.144382195	0.818825191	1.182285961	0.701479285	1.116343792	0.71030619	1.314170297	0.738863822	1.15165141	0.761190697	1.086747701	0.75651763	1.138670668	0.789748329	1.158920625	0.660979371	1.063901596	0.673440883	1.028593978	0.764306076	0.983940226	0.766382994	1.094016917
	0.808440598	1.130882223	0.786632951	1.048324705	0.730556147	1.076363108	0.712902338	1.020286303	0.793902167	1.197862851	0.807402138	1.133997601	0.705633123	1.086747701	0.708748501	1.30949723	0.74094074	1.124651467	0.763786846	1.085190012	0.748729185	1.175535975	0.759633008	1.208766674	0.653710156	1.064940055	0.665652438	1.015613236	0.779363736	1.087266931	0.775209899	1.108555347
	0.795979085	1.133997601	0.769498372	1.102324591	0.74145997	1.075843878	0.738344592	1.036382423	0.793382937	1.173459056	0.803248301	1.121536089	0.687460084	1.087266931	0.70978696	1.287170354	0.766382994	1.087266931	0.771575291	1.067536203	0.746652267	1.08882462	0.721729242	1.069093892	0.654748615	1.095574606	0.66305629	1.013017088	0.775729128	1.044170868	0.772094521	1.071170811
	0.811036746	1.13659375	0.787152181	1.055074691	0.723806161	1.085709242	0.748729185	1.013017088	0.7892291	1.156843707	0.810517516	1.142824506	0.692652381	1.097132295	0.720690783	1.285612665	0.730556147	1.093497687	0.752883023	1.033786275	0.772094521	1.163593692	0.755998401	1.155286018	0.661498601	1.030151667	0.672402424	1.022363222	0.782479114	1.030151667	0.771575291	1.083113093
	0.791825248	1.138670668	0.782479114	1.134516831	0.734190755	1.085190012	0.711863879	1.079997715	0.774690669	1.195785932	0.812075205	1.081555404	0.689537003	1.065459285	0.718094635	1.143343735	0.770536832	1.140747587	0.752363793	1.071170811	0.762748386	1.13555529	0.775209899	1.249785818	0.66305629	1.064940055	0.672921653	1.02495937	0.755998401	1.04157472	0.751844563	1.095055376
	0.800652152	1.131920682	0.77313298	1.100247673	0.731594606	1.065459285	0.744575348	0.927863422	0.78819064	1.207208985	0.805844449	1.189035946	0.685902395	1.101805362	0.726921539	1.23005509	0.717575405	1.153728329	0.775729128	1.084151553	0.751325334	1.126209156	0.798056004	1.085190012	0.664094749	1.122574548	0.667729357	0.981863308	0.760152238	1.022882452	0.763786846	1.137632209
	0.821421339	1.138670668	0.779882966	1.076363108	0.737306133	1.069093892	0.740421511	1.059747758	0.779882966	1.169305219	0.821940569	1.144901424	0.695248529	1.107516888	0.714460027	1.303785704	0.729517688	1.108036118	0.780402195	1.086228471	0.759633008	1.146978343	0.75651763	1.226420483	0.66201783	1.020805533	0.665652438	1.00990171	0.759113779	1.048843935	0.771056061	1.067536203
	0.801690612	1.098689984	0.762229157	1.045728557	0.730556147	1.073766959	0.744575348	1.011978629	0.785075262	1.186959028	0.809479057	1.212920511	0.698883137	1.101286132	0.737825362	1.331304876	0.748209956	1.138151439	0.77313298	1.064420825	0.760671468	1.1672283	0.718094635	1.085190012	0.657863993	1.05663238	0.674998572	1.030670897	0.745613807	1.050401624	0.753921482	1.154247558
	0.816229043	1.109593807	0.780402195	1.106997658	0.736786903	1.079478486	0.74145997	0.964209499	0.783517573	1.078959256	0.813632894	1.133997601	0.696806218	1.132439912	0.712902338	1.315208756	0.751325334	1.132439912	0.747171496	1.054555462	0.746652267	1.165151381	0.800652152	1.137632209	0.655267845	1.058190069	0.661498601	1.013017088	0.754440712	1.070132352	0.78870987	1.091420768
	0.795979085	1.123613008	0.776248358	1.08830539	0.738344592	1.075843878	0.716536946	1.00886325	0.786632951	1.291843421	0.808440598	1.162555233	0.67759472	1.111670725	0.721729242	1.235247387	0.727440769	1.12049763	0.778844506	1.095574606	0.746133037	1.15113218	0.72640231	1.19838208	0.653710156	1.048843935	0.660460141	1.027555519	0.752363793	1.030670897	0.778325277	1.113228414
	0.811555976	1.066497744	0.779363736	1.081555404	0.733152295	1.089863079	0.734190755	1.014055547	0.778325277	1.142824506	0.806882909	1.162555233	0.67759472	1.064420825	0.710825419	1.162036003	0.743017659	1.107516888	0.764825305	1.05715161	0.747171496	1.161516774	0.764306076	1.074805419	0.657863993	1.100766902	0.674479342	1.000555576	0.75755609	1.034305504	0.77313298	1.069613122
	0.78819064	1.158401396	0.771056061	1.075324648	0.733671525	1.010420939	0.72536385	1.080516945	0.786113722	1.159439855	0.811036746	1.204612836	0.680190869	1.163593692	0.728479228	1.446054633	0.75703686	1.122574548	0.779363736	1.064940055	0.760152238	1.187478257	0.777806047	1.100247673	0.664094749	1.064940055	0.658383223	1.016651696	0.752363793	1.071170811	0.763267616	1.100766902
	0.802729071	1.097651524	0.779882966	1.045728557	0.722767702	1.137632209	0.739383051	0.949151838	0.810517516	1.177612894	0.807402138	1.155805247	0.686940855	1.081036175	0.726921539	1.174497515	0.748729185	1.106478429	0.765863765	1.00886325	0.758075319	1.149574491	0.799094463	1.10440151	0.657863993	1.067536203	0.67759472	0.960055661	0.763267616	1.05767084	0.759633008	1.112709185
	0.80480599	1.108036118	0.777286817	1.123613008	0.744056118	1.081555404	0.766902224	1.086747701	0.787671411	1.140228357	0.813632894	1.18384365	0.684344706	1.128805304	0.731075377	1.363497116	0.732633066	1.149574491	0.759633008	1.07324773	0.751844563	1.150612951	0.75755609	1.130882223	0.651633237	1.065978514	0.667210127	0.995363279	0.763267616	1.02599783	0.790786789	1.129324534
	0.807402138	1.113228414	0.779363736	1.046247787	0.720690783	1.021324763	0.734190755	0.952786446	0.780921425	1.157362936	0.821421339	1.130882223	0.689537003	1.114266874	0.716536946	1.190074406	0.731075377	1.138670668	0.782479114	1.077920797	0.762748386	1.203574377	0.778325277	1.114266874	0.652671696	0.996401738	0.654229385	1.071690041	0.778325277	1.067016974	0.796498315	1.050920854
	0.814152124	1.10492074	0.768459913	1.123093778	0.735229214	1.082593864	0.740421511	1.075324648	0.7892291	1.207728214	0.801171382	1.051440083	0.701479285	1.065978514	0.721210013	1.319362594	0.751325334	1.043651638	0.77313298	1.049363165	0.726921539	1.165151381	0.712383108	1.108036118	0.665652438	1.063901596	0.674479342	0.984459456	0.766382994	1.001594035	0.774171439	1.067536203
	0.814152124	1.122574548	0.780402195	1.046767016	0.711344649	1.074805419	0.718613864	1.006267102	0.792863707	1.199939769	0.82090211	1.130362993	0.681748558	1.100247673	0.724325391	1.279901139	0.737825362	1.193189784	0.767940683	1.101286132	0.760671468	1.118939941	0.790786789	1.140228357	0.653710156	1.062863136	0.668767816	1.05767084	0.775209899	1.092459227	0.760152238	1.0727285
	0.80428676	1.105439969	0.77313298	1.109074577	0.727959999	1.070651581	0.72588308	1.035343964	0.795459856	1.122055319	0.811555976	1.208766674	0.691613922	1.102843821	0.731594606	1.227978172	0.721729242	1.076363108	0.774690669	1.067536203	0.750286874	1.161516774	0.77365221	1.086747701	0.665133208	1.033786275	0.652152467	1.001074805	0.762229157	1.04053626	0.782998344	1.121536089
	0.815190583	1.126209156	0.77261375	1.067536203	0.732633066	1.050401624	0.752883023	0.939286475	0.785594492	1.138670668	0.80532522	1.197862851	0.701998515	1.101286132	0.731594606	1.202535918	0.736786903	1.11945917	0.749248415	1.051959313	0.764825305	1.169824448	0.750286874	1.209285903	0.660979371	1.032228586	0.680710098	1.011978629	0.75703686	1.032747815	0.767421454	1.048324705
	0.803248301	1.115305333	0.781440655	1.067536203	0.736786903	1.070132352	0.732113836	1.0254786	0.786113722	1.181247501	0.813113665	1.138151439	0.700440826	1.091939998	0.72640231	1.272112694	0.734709984	1.022363222	0.78870987	1.098170754	0.754959941	1.140228357	0.731075377	1.124651467	0.657863993	1.105439969	0.664094749	1.022882452	0.783517573	1.046767016	0.771575291	1.138151439
	0.806363679	1.158401396	0.778325277	1.105439969	0.7419792	1.047286246	0.754440712	1.003670954	0.793382937	1.210843592	0.800652152	1.171901367	0.686940855	1.08778616	0.72588308	1.220708956	0.722248472	1.131401453	0.77365221	1.067536203	0.765344535	1.187478257	0.761190697	1.050920854	0.651633237	1.000555576	0.659421682	1.011459399	0.759633008	1.061305447	0.764825305	1.066497744
	0.825575177	1.121536089	0.77365221	1.091420768	0.751844563	1.079478486	0.740421511	1.018209385	0.798575234	1.211362822	0.801690612	1.135036061	0.693171611	1.086747701	0.720171553	1.295997258	0.745613807	1.145420654	0.770017602	1.079478486	0.766382994	1.124132237	0.824017488	1.134516831	0.660460141	1.08830539	0.666690897	1.000555576	0.777286817	1.051440083	0.776248358	1.148016802
	0.800652152	1.097651524	0.77365221	1.049363165	0.734709984	1.061305447	0.75703686	1.051959313	0.795979085	1.24667044	0.813632894	1.159959085	0.695767759	1.092978457	0.729517688	1.450208471	0.739383051	1.125689926	0.750286874	1.064420825	0.761709927	1.181247501	0.775729128	1.179170583	0.664613979	0.999517116	0.669287046	1.037940112	0.763267616	1.038459342	0.753921482	1.105959199
	0.803248301	1.139189898	0.77365221	1.106997658	0.721210013	1.050401624	0.719133094	0.936690326	0.789748329	1.220708956	0.807921368	1.110113036	0.685383166	1.090382309	0.733152295	1.328189498	0.734709984	1.126728386	0.78870987	1.090901538	0.738863822	1.15113218	0.712383108	1.109074577	0.657344763	1.052478543	0.659940912	1.059747758	0.761709927	1.058709299	0.75703686	1.076882337
	0.808440598	1.106997658	0.780921425	1.085190012	0.732633066	1.038978571	0.72588308	1.003151724	0.796498315	1.134516831	0.807921368	1.166189841	0.687979314	1.100766902	0.72536385	1.187478257	0.736267673	1.115305333	0.754959941	1.067016974	0.768459913	1.129324534	0.748209956	1.208766674	0.66201783	1.019767074	0.675517802	1.011459399	0.766382994	1.027036289	0.766382994	1.116343792
	0.821421339	1.097132295	0.775729128	1.106478429	0.746652267	1.090901538	0.738344592	1.005228643	0.790267559	1.207728214	0.814671354	1.190593635	0.691094692	1.095055376	0.724844621	1.271074234	0.751844563	1.155286018	0.750286874	1.075843878	0.75651763	1.146978343	0.758594549	1.165151381	0.640729414	1.024440141	0.666171668	1.017170925	0.762229157	1.049363165	0.763267616	1.143343735
	0.802729071	1.080516945	0.768979143	1.111151496	0.734709984	1.091420768	0.74094074	0.994844049	0.7892291	1.177612894	0.814152124	1.178132123	0.690056233	1.093497687	0.734190755	1.253420425	0.724325391	1.15217064	0.762748386	1.084151553	0.749248415	1.160478314	0.825055947	1.121536089	0.660460141	1.128805304	0.653710156	1.046247787	0.765344535	0.994844049	0.743017659	1.079478486
	0.814671354	1.061824677	0.779882966	1.116343792	0.733671525	1.062863136	0.738344592	1.073766959	0.790786789	1.174497515	0.824017488	1.153209099	0.6947293	1.091939998	0.724844621	1.391535518	0.736786903	1.043651638	0.786632951	1.064940055	0.743017659	1.154247558	0.772094521	1.139189898	0.650594778	1.035343964	0.670325505	0.981344078	0.765344535	1.08882462	0.782479114	1.117382252
	0.795979085	1.105959199	0.783517573	1.049882394	0.731594606	1.045209327	0.742498429	0.94603646	0.77261375	1.187478257	0.814152124	1.149055262	0.695767759	1.069613122	0.733671525	1.239920454	0.729517688	1.21395897	0.765344535	1.052997773	0.761190697	1.190074406	0.793902167	1.084151553	0.66201783	1.045209327	0.664094749	1.027555519	0.768459913	1.038978571	0.778325277	1.106997658
	0.816748272	1.102843821	0.771575291	1.086228471	0.730036917	1.063382366	0.722248472	1.066497744	0.794940626	1.186959028	0.809479057	1.18332442	0.686421625	1.090382309	0.742498429	1.140747587	0.727440769	1.140228357	0.761709927	1.078440026	0.764306076	1.199939769	0.703556204	1.08778616	0.665652438	1.043651638	0.656306304	0.964209499	0.768979143	1.031190126	0.744575348	1.091420768
	0.80532522	1.090901538	0.77313298	1.076363108	0.745094578	1.043132409	0.747171496	0.940324934	0.784556033	1.079997715	0.816229043	1.148016802	0.691094692	1.058709299	0.72640231	1.2617281	0.720690783	1.13555529	0.77313298	1.0727285	0.755479171	1.123613008	0.82090211	1.148536032	0.668248586	1.028074748	0.665652438	1.023920911	0.745613807	1.042613179	0.801171382	1.115824563
	0.801690612	1.110113036	0.77365221	1.108036118	0.736267673	1.044170868	0.755479171	1.006267102	0.795979085	1.282497287	0.816229043	1.171382137	0.697844678	1.076363108	0.714979257	1.342727929	0.748729185	1.038459342	0.774690669	1.084151553	0.763267616	1.176055204	0.724325391	1.152689869	0.66253706	1.069093892	0.673440883	1.02599783	0.770017602	1.042613179	0.806882909	1.074286189
	0.818305961	1.10492074	0.776767588	1.090382309	0.737306133	1.073766959	0.715498486	1.084670782	0.776248358	1.139709128	0.80428676	1.144382195	0.71030619	1.100247673	0.736786903	1.438266188	0.731594606	1.191112865	0.762229157	1.074286189	0.752883023	1.114266874	0.771056061	1.187478257	0.66253706	1.002632494	0.664094749	0.998997887	0.772094521	1.029113208	0.783517573	1.123613008
	0.815190583	1.095574606	0.774690669	1.024440141	0.731594606	1.064420825	0.745094578	1.027036289	0.793902167	1.302228015	0.817267502	1.158401396	0.706152352	1.099728443	0.72640231	1.178132123	0.765344535	1.093497687	0.767421454	1.07324773	0.776767588	1.217074348	0.758075319	1.110113036	0.660979371	1.039497801	0.658902452	1.013017088	0.767421454	1.030670897	0.801690612	1.068055433
	0.815190583	1.121016859	0.767421454	1.086228471	0.735229214	1.078440026	0.738863822	0.926305733	0.785594492	1.227978172	0.821421339	1.158401396	0.706152352	1.101805362	0.735748444	1.154766788	0.735229214	1.170862908	0.774171439	1.038978571	0.766902224	1.190593635	0.751844563	1.155286018	0.667729357	1.032747815	0.672402424	1.032747815	0.767421454	1.04157472	0.809479057	1.109074577
	0.807921368	1.091420768	0.747690726	1.067016974	0.72640231	1.077920797	0.739383051	1.076882337	0.784036803	1.208247444	0.811036746	1.139189898	0.705633123	1.114786103	0.729517688	1.244593521	0.735229214	1.090382309	0.768459913	1.077920797	0.771056061	1.153209099	0.765863765	1.171382137	0.669806275	1.048324705	0.659940912	1.031709356	0.779363736	1.023401681	0.782479114	1.117382252
	0.794421396	1.085709242	0.777806047	1.108036118	0.736786903	1.079478486	0.742498429	1.016651696	0.80532522	1.190074406	0.813632894	1.165670611	0.6947293	1.106478429	0.72640231	1.272112694	0.760671468	1.095055376	0.761709927	1.063901596	0.774171439	1.164112922	0.754440712	1.106478429	0.666171668	1.029632437	0.659421682	1.015094007	0.765863765	1.085190012	0.814152124	1.081555404
	0.823498258	1.078959256	0.799613693	1.098170754	0.739902281	1.0727285	0.750806104	1.014055547	0.793902167	1.221228186	0.817786732	1.138151439	0.681748558	1.142305276	0.727959999	1.210324363	0.735229214	1.077401567	0.762229157	1.048843935	0.764825305	1.16774753	0.780921425	1.15113218	0.667729357	1.097132295	0.669287046	1.000555576	0.781440655	1.034824734	0.814152124	1.123613008
	0.80480599	1.075324648	0.777286817	1.042093949	0.754959941	1.058709299	0.717575405	1.001074805	0.795979085	1.181766731	0.811036746	1.160997544	0.69369084	1.130882223	0.72588308	1.290285732	0.739383051	1.111151496	0.767421454	1.052478543	0.787152181	1.203574377	0.767940683	1.145420654	0.66201783	0.977190241	0.655787074	0.99380559	0.767421454	1.083632323	0.786113722	1.07220927
	0.80532522	1.074286189	0.758075319	1.074805419	0.738863822	1.071170811	0.734190755	0.976151781	0.786632951	1.124651467	0.808440598	1.18332442	0.699402367	1.152689869	0.74094074	1.402439341	0.747171496	1.102843821	0.767940683	1.067016974	0.771056061	1.147497573	0.810517516	1.135036061	0.656825534	1.077920797	0.676556261	1.060266988	0.776767588	1.058709299	0.781959884	1.138670668
	0.80376753	1.068574663	0.766902224	1.123613008	0.733671525	1.079478486	0.740421511	1.079997715	0.812594435	1.265881938	0.809479057	1.180209042	0.697844678	1.142824506	0.732113836	1.137112979	0.732633066	1.203055147	0.767421454	1.075324648	0.782479114	1.219151267	0.724844621	1.10492074	0.660979371	1.036901653	0.658383223	0.965247958	0.763786846	1.058709299	0.779363736	1.109074577
	0.809998287	1.065459285	0.764306076	1.064940055	0.737306133	1.07220927	0.732113836	1.015613236	0.774690669	1.142305276	0.81986365	1.139189898	0.692652381	1.12049763	0.72640231	1.333901024	0.723286932	1.111151496	0.765863765	1.038978571	0.755998401	1.190593635	0.787152181	1.10492074	0.671883194	1.016132466	0.655787074	0.997959427	0.766902224	1.044170868	0.766382994	1.086228471
	0.805844449	1.096093835	0.769498372	1.05663238	0.744575348	1.044170868	0.740421511	0.961094121	0.798575234	1.308978	0.818825191	1.159959085	0.705633123	1.137632209	0.738344592	1.2617281	0.759113779	1.107516888	0.75703686	1.085190012	0.770017602	1.238881995	0.75703686	1.145420654	0.670325505	1.037420882	0.666690897	0.972517174	0.765344535	1.061305447	0.771575291	1.112709185
	0.818825191	1.090382309	0.791825248	1.086747701	0.711344649	1.060266988	0.738863822	1.074805419	0.765863765	1.208766674	0.811036746	1.122055319	0.710825419	1.15217064	0.736786903	1.301708785	0.763267616	1.115305333	0.766382994	1.101286132	0.770536832	1.189035946	0.775729128	1.153209099	0.671883194	1.085190012	0.66305629	1.030670897	0.766902224	1.059228529	0.777806047	1.046767016
	0.821421339	1.083632323	0.771575291	1.079478486	0.745094578	1.083632323	0.731075377	1.019247844	0.774690669	1.216555119	0.82038288	1.144382195	0.701998515	1.13607452	0.729517688	1.274708842	0.723286932	1.128805304	0.768459913	1.077401567	0.764825305	1.192670554	0.768459913	1.150612951	0.671883194	0.991728671	0.670844735	1.013017088	0.769498372	1.116863022	0.787152181	1.139709128
	0.813632894	1.124132237	0.769498372	1.110113036	0.74145997	1.076363108	0.726921539	1.012497858	0.776248358	1.155805247	0.824536717	1.192670554	0.703036974	1.160478314	0.716017716	1.423727757	0.720690783	1.128805304	0.765863765	1.056113151	0.744575348	1.182285961	0.744575348	1.168785989	0.668248586	1.124132237	0.656825534	0.967324877	0.765863765	1.0254786	0.780402195	1.083113093
	0.796498315	1.138151439	0.768979143	1.105959199	0.733152295	1.039497801	0.738344592	1.013536318	0.795979085	1.217074348	0.827132866	1.125689926	0.6947293	1.127766845	0.734709984	1.335458713	0.714460027	1.096613065	0.753921482	1.086747701	0.771056061	1.176574434	0.808440598	1.064940055	0.66201783	0.937728786	0.651114007	1.023920911	0.765863765	1.042093949	0.766382994	1.089343849
	0.811036746	1.093497687	0.767940683	1.068055433	0.726921539	1.05663238	0.750806104	1.011978629	0.780921425	1.263805019	0.803248301	1.125689926	0.700960056	1.149574491	0.724844621	1.220189727	0.736267673	1.080516945	0.751325334	1.079997715	0.771575291	1.170862908	0.798575234	1.154247558	0.671883194	1.094016917	0.66305629	1.030151667	0.770017602	1.070132352	0.75703686	1.048324705
	0.802729071	1.137632209	0.786632951	1.050401624	0.737825362	1.085190012	0.739383051	0.956421054	0.801171382	1.08882462	0.821940569	1.185920568	0.690056233	1.08882462	0.72640231	1.256535803	0.730556147	1.098170754	0.767421454	1.084670782	0.762229157	1.154247558	0.70926773	1.143862965	0.665133208	1.000036346	0.659421682	1.019767074	0.771056061	1.052478543	0.767421454	1.137632209
	0.795979085	1.127766845	0.766382994	1.089343849	0.72588308	1.069093892	0.759113779	1.086228471	0.791825248	1.302747244	0.818825191	1.168266759	0.693171611	1.095574606	0.728479228	1.286651124	0.724844621	1.150093721	0.767421454	1.055074691	0.760152238	1.185920568	0.760671468	1.150093721	0.66305629	1.011978629	0.671363964	1.040017031	0.75703686	1.037940112	0.779882966	1.1199784
	0.798056004	1.144901424	0.771575291	1.05767084	0.722767702	1.076882337	0.730556147	0.989132523	0.795979085	1.193709013	0.816748272	1.111670725	0.696286989	1.133478371	0.726921539	1.282497287	0.746133037	1.070651581	0.759633008	1.074805419	0.769498372	1.194228243	0.799613693	1.221228186	0.667210127	1.087266931	0.651633237	0.988613293	0.77365221	1.071690041	0.779882966	1.058190069
	0.814671354	1.083632323	0.768979143	1.090382309	0.745613807	1.066497744	0.764306076	1.020805533	0.790786789	1.155286018	0.814152124	1.161516774	0.6947293	1.132439912	0.730036917	1.373881709	0.738344592	1.047805476	0.75755609	1.058190069	0.77261375	1.173459056	0.715498486	1.145420654	0.661498601	1.044690098	0.661498601	1.020805533	0.749767645	1.024440141	0.751844563	1.152689869
	0.80376753	1.074805419	0.779882966	1.092978457	0.719133094	1.045728557	0.734709984	1.004190183	0.794421396	1.297554947	0.819344421	1.144901424	0.701998515	1.159959085	0.737306133	1.240958913	0.712383108	1.210324363	0.784036803	1.093497687	0.760671468	1.165151381	0.828690555	1.081036175	0.66253706	1.058709299	0.652152467	0.959017202	0.770017602	1.05715161	0.789748329	1.100247673
	0.812594435	1.095055376	0.764306076	1.095574606	0.720171553	1.055074691	0.72588308	1.003670954	0.793902167	1.257055033	0.811555976	1.191632095	0.711344649	1.113747644	0.719652324	1.287689584	0.751844563	1.100766902	0.775209899	1.060266988	0.754959941	1.192151324	0.704075434	1.189555176	0.669806275	1.00990171	0.667729357	1.02599783	0.785075262	1.063901596	0.779882966	1.065459285
	0.813632894	1.081036175	0.80480599	1.051959313	0.730556147	1.02599783	0.737825362	1.022882452	0.795459856	1.233689698	0.814671354	1.15217064	0.703556204	1.098170754	0.734190755	1.295478029	0.72640231	1.11945917	0.782479114	1.101286132	0.783517573	1.145420654	0.776248358	1.094536146	0.663575519	1.069093892	0.668767816	0.995363279	0.793902167	1.054555462	0.776767588	1.110113036
	0.809998287	1.079997715	0.77313298	1.061305447	0.727959999	1.121536089	0.730036917	1.00886325	0.799613693	1.221228186	0.817786732	1.126209156	0.69369084	1.111151496	0.72588308	1.249785818	0.722767702	1.106478429	0.759113779	1.060266988	0.777286817	1.158401396	0.80532522	1.1672283	0.669287046	1.038459342	0.66201783	1.014055547	0.775209899	1.034824734	0.753921482	1.110632266
	0.802729071	1.083113093	0.764306076	1.117901481	0.735229214	1.08882462	0.740421511	1.029113208	0.782479114	1.207728214	0.813632894	1.145939884	0.697844678	1.10492074	0.730036917	1.116343792	0.737825362	1.128805304	0.753921482	1.077401567	0.752883023	1.174497515	0.761190697	1.171901367	0.671363964	1.035343964	0.667729357	0.999517116	0.777286817	0.987055604	0.783517573	1.075843878
	0.806882909	1.109593807	0.761709927	1.127247615	0.731075377	1.063382366	0.734190755	1.001594035	0.793382937	1.19890131	0.816748272	1.168266759	0.712383108	1.094016917	0.737306133	1.232651239	0.739902281	1.107516888	0.778325277	1.07324773	0.744575348	1.192151324	0.707190812	1.173978286	0.670325505	1.034824734	0.66253706	0.997959427	0.77261375	1.090901538	0.768459913	1.109593807
	0.798056004	1.108555347	0.765863765	1.13607452	0.730556147	1.042613179	0.744575348	0.943959542	0.790786789	1.284574206	0.812075205	1.095055376	0.691094692	1.123613008	0.727440769	1.226939712	0.723286932	1.10492074	0.77261375	1.063901596	0.750286874	1.137632209	0.801690612	1.162555233	0.670325505	1.066497744	0.658383223	0.955382594	0.771056061	1.015613236	0.771575291	1.051440083
	0.797536774	1.091420768	0.785594492	1.058709299	0.729517688	1.135036061	0.732633066	1.062343907	0.780921425	1.216035889	0.830248244	1.233689698	0.697844678	1.139709128	0.735748444	1.255497344	0.747690726	1.054036232	0.768979143	1.045728557	0.763786846	1.215516659	0.844267445	1.16774753	0.665652438	1.079997715	0.669287046	1.035863193	0.766902224	1.0254786	0.772094521	1.098689984
	0.799613693	1.107516888	0.771575291	1.047805476	0.722767702	1.071690041	0.744056118	1.027036289	0.774690669	1.208247444	0.825055947	1.130362993	0.721729242	1.10492074	0.740421511	1.24615121	0.718094635	1.194228243	0.762229157	1.079478486	0.760671468	1.192151324	0.697844678	1.146459113	0.670325505	1.074805419	0.672921653	0.995363279	0.769498372	1.020286303	0.770017602	1.163074463
	0.805844449	1.074286189	0.779363736	1.109074577	0.730036917	1.082593864	0.745613807	0.964209499	0.780921425	1.192670554	0.814671354	1.133997601	0.711344649	1.095574606	0.734709984	1.306381852	0.729517688	1.117901481	0.779882966	1.064940055	0.764306076	1.132959142	0.805844449	1.08882462	0.654748615	0.995363279	0.665133208	1.034824734	0.779363736	1.02495937	0.774171439	1.049363165
	0.796498315	1.107516888	0.771056061	1.048843935	0.732633066	1.094536146	0.737825362	1.00990171	0.779882966	1.13607452	0.814152124	1.15113218	0.707710041	1.123613008	0.731594606	1.301189555	0.733671525	1.086747701	0.774171439	1.094016917	0.766382994	1.18384365	0.751844563	1.23005509	0.665133208	1.020805533	0.661498601	1.002113265	0.774171439	1.039497801	0.784036803	1.101805362
	0.797017545	1.084670782	0.771575291	1.105439969	0.74094074	1.064420825	0.739902281	1.010940169	0.782479114	1.2617281	0.811036746	1.13607452	0.698883137	1.130882223	0.730036917	1.254978114	0.722767702	1.146978343	0.768459913	1.081555404	0.759633008	1.176574434	0.699921596	1.056113151	0.66253706	1.010420939	0.669806275	0.99432482	0.763786846	1.048843935	0.786113722	1.067536203
	0.812075205	1.124651467	0.769498372	1.12049763	0.72588308	1.096613065	0.739902281	1.074805419	0.812075205	1.086228471	0.814152124	1.142824506	0.698363907	1.098689984	0.730036917	1.289247273	0.731594606	1.035343964	0.779882966	1.077401567	0.758594549	1.185920568	0.793382937	1.216035889	0.667729357	1.078959256	0.66253706	1.029113208	0.77365221	1.070651581	0.766382994	1.084151553
	0.807402138	1.095055376	0.774171439	1.061824677	0.746133037	1.08882462	0.738863822	1.018209385	0.792344478	1.273670383	0.822979028	1.138151439	0.695767759	1.115824563	0.737825362	1.243035832	0.718613864	1.207728214	0.77365221	1.076363108	0.77365221	1.168785989	0.744575348	1.077920797	0.666171668	1.024440141	0.657344763	0.976671011	0.765344535	1.038978571	0.766382994	1.140747587
	0.790786789	1.105439969	0.771575291	1.128805304	0.738344592	1.030670897	0.746652267	0.963171039	0.809479057	1.219670497	0.828171325	1.148536032	0.701998515	1.114266874	0.727959999	1.202535918	0.734190755	1.042093949	0.762748386	1.063382366	0.764306076	1.133997601	0.758075319	1.165151381	0.669287046	0.981344078	0.665133208	1.054036232	0.772094521	1.038978571	0.778844506	1.086228471
	0.809998287	1.10492074	0.780921425	1.031709356	0.720690783	1.069613122	0.717056175	1.077401567	0.7892291	1.129324534	0.828690555	1.172939826	0.687979314	1.109593807	0.736786903	1.405554719	0.749248415	1.115824563	0.78819064	1.065459285	0.749248415	1.155286018	0.769498372	1.133478371	0.66201783	1.04157472	0.667210127	1.021843992	0.774171439	1.046767016	0.75755609	1.095055376
	0.801171382	1.112709185	0.765344535	1.113747644	0.717575405	1.021843992	0.761190697	0.958497972	0.779882966	1.306901082	0.807921368	1.144382195	0.684863936	1.074286189	0.727959999	1.238362765	0.723286932	1.036901653	0.768459913	1.069613122	0.748209956	1.154766788	0.716536946	1.145939884	0.659421682	1.068055433	0.670325505	0.973036403	0.775209899	1.017170925	0.790267559	1.078440026
	0.799094463	1.084670782	0.764825305	1.084670782	0.739902281	1.114786103	0.722767702	1.071690041	0.800132923	1.244593521	0.802209841	1.144901424	0.700960056	1.12049763	0.74094074	1.317285675	0.752363793	1.220708956	0.767940683	1.05767084	0.751844563	1.147497573	0.817786732	1.149574491	0.669287046	1.016651696	0.656306304	1.030670897	0.777286817	1.045728557	0.795459856	1.095574606
	0.806882909	1.156843707	0.772094521	1.076363108	0.732633066	1.086228471	0.743017659	0.965247958	0.778325277	1.229535861	0.80376753	1.163074463	0.700960056	1.115305333	0.751844563	1.307939541	0.708229271	1.148016802	0.778844506	1.063901596	0.746652267	1.1199784	0.775729128	1.138670668	0.66253706	1.095574606	0.66201783	1.017170925	0.78819064	1.052997773	0.768459913	1.075843878
	0.791306018	1.141266817	0.776248358	1.118939941	0.735229214	1.011459399	0.752363793	1.086228471	0.785075262	1.208766674	0.813632894	1.118420711	0.685383166	1.101286132	0.724325391	1.217593578	0.724844621	1.047805476	0.782479114	1.07220927	0.770017602	1.158401396	0.719133094	1.18280519	0.670325505	1.00886325	0.663575519	0.955382594	0.778325277	1.051440083	0.768459913	1.116863022
	0.805844449	1.122574548	0.771575291	1.080516945	0.734190755	1.10440151	0.759113779	1.004190183	0.798056004	1.227458942	0.81986365	1.15113218	0.693171611	1.082074634	0.72640231	1.251343507	0.737825362	1.175016745	0.763786846	1.050401624	0.769498372	1.19890131	0.755479171	1.142305276	0.667729357	1.055074691	0.666690897	1.043132409	0.784036803	1.045209327	0.768459913	1.125689926
	0.812075205	1.124132237	0.771575291	1.064940055	0.72640231	1.04105549	0.739902281	1.015613236	0.795979085	1.207728214	0.813632894	1.138670668	0.691094692	1.092459227	0.734190755	1.30949723	0.749248415	1.115305333	0.750286874	1.079478486	0.769498372	1.123093778	0.754440712	1.199939769	0.664094749	1.022882452	0.657863993	1.027555519	0.771575291	1.04053626	0.784036803	1.051959313
	0.799613693	1.1199784	0.768979143	1.064940055	0.735229214	1.0727285	0.722248472	0.989132523	0.779363736	1.2144782	0.824536717	1.181247501	0.700960056	1.092978457	0.724325391	1.194228243	0.721729242	1.096613065	0.778325277	1.029113208	0.766382994	1.178132123	0.754440712	1.144901424	0.667729357	1.039497801	0.665133208	1.044170868	0.784036803	1.055074691	0.776767588	1.122055319
	0.818305961	1.086747701	0.763786846	1.067536203	0.734190755	1.126728386	0.748729185	0.999517116	0.779882966	1.235766617	0.821421339	1.084151553	0.695248529	1.10388228	0.745094578	1.239920454	0.759633008	1.106997658	0.759113779	1.095055376	0.761190697	1.159439855	0.763786846	1.106997658	0.666171668	1.04157472	0.67863318	0.97770947	0.782998344	1.060266988	0.77365221	1.067536203
	0.80480599	1.086747701	0.782998344	1.117901481	0.726921539	1.061305447	0.727440769	1.017690155	0.785075262	1.247708899	0.817786732	1.115305333	0.696286989	1.081555404	0.729517688	1.253420425	0.765344535	1.145420654	0.783517573	1.065459285	0.774690669	1.172420597	0.797536774	1.187997487	0.66253706	1.013017088	0.654748615	1.04105549	0.778325277	1.051959313	0.768459913	1.10440151
	0.796498315	1.085709242	0.77365221	1.075324648	0.718094635	1.064940055	0.719133094	1.067016974	0.782998344	1.219670497	0.81986365	1.137632209	0.691094692	1.085190012	0.722248472	1.288208813	0.711344649	1.135036061	0.78819064	1.049882394	0.782998344	1.178132123	0.682267788	1.16774753	0.658902452	1.037420882	0.661498601	1.015094007	0.793382937	1.04157472	0.784556033	1.087266931
	0.811036746	1.091420768	0.766902224	1.063382366	0.723286932	1.08882462	0.747171496	1.021324763	0.790786789	1.106478429	0.82038288	1.171901367	0.683306247	1.07324773	0.719652324	1.428920054	0.744575348	1.064420825	0.785594492	1.066497744	0.782998344	1.162036003	0.780402195	1.169824448	0.668248586	0.936171097	0.66253706	1.020805533	0.784556033	1.049882394	0.785075262	1.087266931
	0.816748272	1.099209213	0.770017602	1.111151496	0.730556147	1.04053626	0.708748501	0.966286417	0.771575291	1.171382137	0.818825191	1.173978286	0.684863936	1.090382309	0.737825362	1.163593692	0.750286874	1.146459113	0.767940683	1.069613122	0.768979143	1.186959028	0.697844678	1.093497687	0.669287046	1.02495937	0.669806275	0.96213258	0.779363736	1.042613179	0.782998344	1.034824734
	0.80376753	1.065459285	0.771056061	1.076363108	0.72640231	1.123613008	0.736267673	1.086228471	0.748209956	1.180209042	0.818825191	1.117901481	0.693171611	1.116863022	0.72588308	1.414381623	0.746133037	1.124132237	0.765344535	1.091939998	0.746652267	1.172939826	0.833363622	1.169824448	0.658383223	1.060266988	0.667210127	1.000036346	0.772094521	1.055593921	0.767940683	1.150612951
	0.809998287	1.086747701	0.775209899	1.060266988	0.722767702	1.085190012	0.729517688	0.943959542	0.799613693	1.285093435	0.813632894	1.184882109	0.698883137	1.095574606	0.723286932	1.213439741	0.727440769	1.122055319	0.774690669	1.052997773	0.763786846	1.194747473	0.747690726	1.200978229	0.666171668	0.988613293	0.669287046	0.996920968	0.776767588	1.047805476	0.772094521	1.045209327
	0.80532522	1.091939998	0.771575291	1.139189898	0.748209956	1.122055319	0.735748444	1.019247844	0.794421396	1.19890131	0.824017488	1.13659375	0.687979314	1.076882337	0.743536889	1.34117024	0.730556147	1.056113151	0.758594549	1.084151553	0.775729128	1.15217064	0.705113893	1.177093664	0.66201783	1.027036289	0.66201783	1.028593978	0.784036803	1.053517002	0.766382994	1.08882462
	0.80480599	1.074286189	0.768979143	1.067016974	0.715498486	1.055593921	0.739902281	1.010420939	0.799613693	1.212920511	0.821421339	1.126728386	0.701998515	1.099728443	0.723286932	1.35674713	0.763267616	1.204612836	0.758075319	1.058709299	0.781959884	1.197343621	0.816748272	1.227458942	0.654229385	0.976671011	0.659940912	1.007824791	0.791825248	1.08830539	0.767940683	1.084670782
	0.802729071	1.094016917	0.775729128	1.055593921	0.733671525	1.085190012	0.734190755	1.019247844	0.784036803	1.197862851	0.81986365	1.170862908	0.702517745	1.097132295	0.735748444	1.37232402	0.714460027	1.126728386	0.762229157	1.077920797	0.754440712	1.133997601	0.766382994	1.106997658	0.669287046	1.053517002	0.661498601	1.005747872	0.797017545	1.040017031	0.765344535	1.085709242
	0.826613636	1.108036118	0.772094521	1.083632323	0.718094635	1.122055319	0.727959999	1.05767084	0.815709813	1.189555176	0.821940569	1.070132352	0.696286989	1.121016859	0.738344592	1.219670497	0.749248415	1.112189955	0.763786846	1.036901653	0.750806104	1.184882109	0.749767645	1.233170468	0.66201783	0.970959485	0.664094749	1.022882452	0.784036803	1.032747815	0.794421396	1.118420711
	0.82090211	1.116863022	0.755479171	1.064940055	0.736786903	1.069093892	0.750286874	1.011459399	0.80376753	1.195266702	0.822979028	1.170862908	0.692652381	1.065978514	0.72640231	1.312612608	0.724844621	1.145420654	0.771056061	1.090901538	0.770017602	1.177612894	0.720171553	1.154247558	0.653190926	1.085709242	0.66201783	1.004709413	0.782998344	1.109593807	0.767940683	1.100247673
	0.797017545	1.115305333	0.765863765	1.044690098	0.74094074	1.04105549	0.758594549	1.019247844	0.808440598	1.206689755	0.826613636	1.243555062	0.705113893	1.08830539	0.737306133	1.218632038	0.720690783	1.094016917	0.778844506	1.075324648	0.766902224	1.138151439	0.797536774	1.149055262	0.668767816	0.996401738	0.658902452	1.048843935	0.789748329	1.045209327	0.774690669	1.123613008
	0.794940626	1.093497687	0.778325277	1.10388228	0.72536385	1.090901538	0.731075377	1.028593978	0.808959827	1.204093607	0.824536717	1.143862965	0.696286989	1.073766959	0.735748444	1.287689584	0.739383051	1.143343735	0.750806104	1.076882337	0.755479171	1.12049763	0.763786846	1.083113093	0.660979371	1.002113265	0.667210127	1.038459342	0.781440655	1.054555462	0.766902224	1.077401567
	0.784556033	1.132439912	0.755998401	1.109074577	0.745094578	1.049363165	0.731075377	0.948113379	0.794421396	1.202535918	0.826094406	1.153728329	0.711863879	1.084670782	0.718094635	1.312612608	0.75755609	1.124651467	0.794940626	1.064940055	0.775729128	1.160997544	0.692133151	1.172420597	0.66253706	1.059228529	0.669806275	1.035863193	0.789748329	1.054555462	0.793382937	1.146978343
	0.814152124	1.074805419	0.771056061	1.063382366	0.737306133	1.071170811	0.736267673	1.064940055	0.7892291	1.195785932	0.832844392	1.148536032	0.6947293	1.086228471	0.728998458	1.302228015	0.728479228	1.084670782	0.77261375	1.082593864	0.754959941	1.181247501	0.808959827	1.178132123	0.660979371	1.018728614	0.666690897	1.007305561	0.774690669	1.063382366	0.768459913	1.064940055
	0.791306018	1.132439912	0.768979143	1.08882462	0.720690783	1.031709356	0.74094074	1.015613236	0.797017545	1.141786046	0.816229043	1.143862965	0.697844678	1.075324648	0.727959999	1.41905469	0.750286874	1.201497458	0.771056061	1.054555462	0.758594549	1.157362936	0.714979257	1.112709185	0.666690897	1.112709185	0.66253706	1.028074748	0.783517573	1.056113151	0.75755609	1.150093721
	0.796498315	1.089863079	0.774690669	1.085709242	0.717056175	1.061305447	0.737306133	0.959017202	0.786632951	1.292362651	0.819344421	1.15165141	0.698883137	1.058709299	0.736786903	1.190593635	0.736786903	1.133997601	0.770536832	1.08778616	0.762748386	1.160478314	0.785075262	1.121016859	0.657863993	1.000036346	0.669806275	1.011459399	0.775729128	1.045728557	0.763786846	1.043651638
	0.791825248	1.117901481	0.771056061	1.125689926	0.722248472	1.042093949	0.737306133	1.054555462	0.785075262	1.184882109	0.821940569	1.096613065	0.699402367	1.08830539	0.722248472	1.232132009	0.744575348	1.112709185	0.754959941	1.065978514	0.776248358	1.150612951	0.790786789	1.187997487	0.665652438	1.110632266	0.66201783	1.044690098	0.770536832	1.002113265	0.763267616	1.109593807
	0.818305961	1.117901481	0.781440655	1.092978457	0.726921539	1.035863193	0.736786903	0.960574891	0.782479114	1.184362879	0.80376753	1.202016688	0.707190812	1.094016917	0.731594606	1.35674713	0.734709984	1.13555529	0.77261375	1.044170868	0.765344535	1.1672283	0.737825362	1.148536032	0.659421682	1.059747758	0.666171668	1.000036346	0.762748386	1.081555404	0.768979143	1.107516888
	0.783517573	1.098170754	0.774690669	1.063382366	0.739383051	1.045728557	0.740421511	1.022882452	0.798575234	1.181766731	0.81986365	1.131401453	0.705113893	1.084670782	0.739383051	1.326112579	0.746652267	1.036382423	0.776248358	1.086228471	0.767421454	1.155805247	0.7419792	1.247708899	0.656825534	1.126209156	0.66253706	0.998478657	0.775209899	1.045209327	0.77313298	1.065978514
	0.806363679	1.130362993	0.780921425	1.111670725	0.732633066	1.048324705	0.738863822	1.022363222	0.778325277	1.173978286	0.80480599	1.162555233	0.698363907	1.074805419	0.72536385	1.280939598	0.768979143	1.092978457	0.750286874	1.062863136	0.766902224	1.165151381	0.743017659	1.07220927	0.660460141	1.049882394	0.671363964	0.994844049	0.764825305	1.091420768	0.775209899	1.099728443
	0.797017545	1.139189898	0.772094521	1.056113151	0.74094074	1.052997773	0.719652324	1.116863022	0.780402195	1.190593635	0.81986365	1.218112808	0.698363907	1.100247673	0.728998458	1.346881766	0.738344592	1.172939826	0.779882966	1.073766959	0.746133037	1.162036003	0.753402252	1.163593692	0.655787074	1.121016859	0.657344763	1.056113151	0.781440655	0.992767131	0.771056061	1.108036118
	0.781440655	1.097651524	0.778325277	1.069613122	0.74094074	1.091420768	0.747171496	0.940324934	0.793382937	1.142824506	0.826613636	1.155805247	0.697844678	1.102324591	0.72640231	1.304824163	0.72640231	1.118939941	0.787671411	1.0727285	0.775209899	1.180209042	0.728479228	1.144382195	0.655787074	1.046767016	0.669287046	1.032228586	0.779363736	1.058190069	0.790267559	1.07220927
	0.818825191	1.096093835	0.767421454	1.108555347	0.713940797	1.036901653	0.721729242	1.091420768	0.797536774	1.165151381	0.830248244	1.173459056	0.698363907	1.086228471	0.730556147	1.357785589	0.744056118	1.139189898	0.780402195	1.082593864	0.771056061	1.16670907	0.814671354	1.137632209	0.660979371	1.094536146	0.665652438	0.984459456	0.779882966	1.031190126	0.764825305	1.116343792
	0.792863707	1.123613008	0.779363736	1.078440026	0.72588308	1.095574606	0.746133037	0.971478714	0.7892291	1.152689869	0.812075205	1.158920625	0.705113893	1.082074634	0.731075377	1.303266474	0.728479228	1.11945917	0.771575291	1.063901596	0.77313298	1.211362822	0.789748329	1.144901424	0.661498601	1.014055547	0.671363964	1.020286303	0.791825248	1.054555462	0.737825362	1.155805247
	0.806363679	1.097651524	0.768979143	1.055074691	0.744575348	1.075324648	0.737825362	1.091939998	0.793382937	1.186439798	0.81986365	1.153728329	0.704075434	1.095055376	0.733152295	1.312093378	0.738344592	1.090901538	0.772094521	1.062343907	0.767940683	1.221228186	0.762229157	1.15217064	0.654229385	1.05663238	0.663575519	0.992767131	0.77261375	1.047805476	0.78819064	1.073766959
	0.792344478	1.124651467	0.766382994	1.110113036	0.729517688	1.089863079	0.745094578	1.002632494	0.790786789	1.184882109	0.82090211	1.092459227	0.707710041	1.082593864	0.740421511	1.306381852	0.726921539	1.159439855	0.768979143	1.092978457	0.755479171	1.149574491	0.731075377	1.144382195	0.658902452	1.05767084	0.652671696	1.026517059	0.7892291	0.990170982	0.758594549	1.081036175
	0.798575234	1.100247673	0.776248358	1.081555404	0.749767645	1.070132352	0.728479228	0.938767245	0.790786789	1.197343621	0.823498258	1.229016631	0.691094692	1.05663238	0.72588308	1.279901139	0.724325391	1.11945917	0.778844506	1.063382366	0.768459913	1.186439798	0.82090211	1.146459113	0.653190926	1.011459399	0.679152409	1.024440141	0.796498315	1.082074634	0.766902224	1.122055319
	0.802729071	1.126728386	0.766902224	1.089863079	0.743017659	1.027555519	0.731594606	1.091939998	0.800132923	1.152689869	0.822459799	1.193709013	0.707710041	1.099728443	0.739383051	1.294958799	0.736786903	1.137112979	0.775209899	1.0727285	0.780921425	1.196305162	0.717575405	1.21499743	0.66201783	1.066497744	0.665133208	0.979267159	0.779363736	1.053517002	0.759113779	1.121016859
	0.794940626	1.133997601	0.760152238	1.108036118	0.717575405	1.114786103	0.732633066	1.014055547	0.787671411	1.145939884	0.816748272	1.131920682	0.710825419	1.076882337	0.738863822	1.244593521	0.731075377	1.116343792	0.768459913	1.074286189	0.760671468	1.108555347	0.814152124	1.098689984	0.656306304	1.046247787	0.668767816	1.020805533	0.780402195	1.05663238	0.786113722	1.063382366
	0.803248301	1.123613008	0.780402195	1.037420882	0.739902281	1.037420882	0.759633008	1.00938248	0.7892291	1.16774753	0.828690555	1.148016802	0.691613922	1.0727285	0.732633066	1.282497287	0.705633123	1.138151439	0.768459913	1.110113036	0.763267616	1.162555233	0.695767759	1.125170697	0.666690897	1.058190069	0.659940912	1.019767074	0.770017602	1.068574663	0.768979143	1.147497573
	0.801690612	1.121536089	0.770536832	1.063901596	0.7419792	1.050920854	0.739383051	1.019767074	0.80376753	1.18280519	0.824536717	1.142824506	0.698883137	1.089863079	0.732633066	1.260170411	0.739383051	1.123093778	0.789748329	1.058190069	0.753921482	1.102843821	0.814152124	1.135036061	0.657863993	1.043651638	0.660979371	1.035863193	0.764306076	1.052478543	0.777806047	1.090382309
	0.808440598	1.105439969	0.775209899	1.059228529	0.74094074	1.110113036	0.733152295	0.954344135	0.780402195	1.180209042	0.821940569	1.149574491	0.701998515	1.051959313	0.732633066	1.274708842	0.712902338	1.145420654	0.768979143	1.074805419	0.770536832	1.118420711	0.705113893	1.176055204	0.658383223	1.083632323	0.671883194	1.002632494	0.770536832	1.039497801	0.802729071	1.113747644
	0.806363679	1.1199784	0.772094521	1.080516945	0.736267673	1.064420825	0.720171553	1.006267102	0.780921425	1.138151439	0.828171325	1.180728272	0.699921596	1.074286189	0.734190755	1.304824163	0.737306133	1.128286075	0.775209899	1.063382366	0.766382994	1.132439912	0.813632894	1.155805247	0.658383223	1.008344021	0.669287046	1.035343964	0.767421454	1.067016974	0.769498372	1.095055376
	0.802209841	1.123093778	0.764825305	1.091420768	0.729517688	1.083113093	0.748209956	1.017170925	0.790267559	1.1672283	0.812594435	1.148536032	0.698883137	1.075324648	0.733152295	1.30949723	0.732113836	1.047286246	0.77261375	1.062343907	0.761709927	1.108555347	0.700440826	1.209285903	0.660460141	1.0727285	0.661498601	0.998997887	0.751844563	1.043651638	0.75703686	1.126209156
	0.801171382	1.122055319	0.771575291	1.031709356	0.724325391	1.089343849	0.744575348	1.007824791	0.7892291	1.139189898	0.818305961	1.187478257	0.690575462	1.069093892	0.730036917	1.41957392	0.748209956	1.216035889	0.769498372	1.046767016	0.758594549	1.116863022	0.760671468	1.114266874	0.653710156	1.069613122	0.669806275	0.983420997	0.775209899	1.049363165	0.780921425	1.122574548
	0.815190583	1.097132295	0.768979143	1.052478543	0.730556147	1.047805476	0.713940797	1.02599783	0.776248358	1.162036003	0.816748272	1.154766788	0.691613922	1.077920797	0.728998458	1.223824334	0.752883023	1.114786103	0.771575291	1.081555404	0.764306076	1.143862965	0.83595977	1.216555119	0.655267845	1.002113265	0.666690897	1.054036232	0.778844506	1.032228586	0.768979143	1.159439855
	0.787152181	1.13607452	0.770536832	1.08778616	0.715498486	1.07324773	0.731075377	1.096613065	0.78819064	1.149574491	0.826094406	1.138670668	0.69369084	1.08830539	0.733152295	1.450208471	0.748209956	1.146978343	0.771056061	1.069093892	0.763267616	1.149574491	0.69369084	1.070651581	0.651633237	1.075843878	0.668248586	0.991209442	0.772094521	1.024440141	0.763786846	1.13607452
	0.801171382	1.106997658	0.758075319	1.015613236	0.728998458	1.077920797	0.72588308	0.955901824	0.779363736	1.109593807	0.811036746	1.164632152	0.6947293	1.087266931	0.723806161	1.202016688	0.737825362	1.106997658	0.762229157	1.0727285	0.764825305	1.118939941	0.779363736	1.171382137	0.657863993	1.020805533	0.664094749	1.010420939	0.759113779	1.036382423	0.786113722	1.070651581
	0.795459856	1.114786103	0.768979143	1.099209213	0.744575348	1.08830539	0.743017659	1.040017031	0.778844506	1.26224733	0.81986365	1.163074463	0.69369084	1.097651524	0.735229214	1.328189498	0.722248472	1.133478371	0.791825248	1.069093892	0.755479171	1.110632266	0.797536774	1.195785932	0.664094749	1.032228586	0.670844735	1.000036346	0.780402195	0.99432482	0.786113722	1.083113093
	0.785594492	1.128805304	0.768459913	1.075324648	0.72588308	1.066497744	0.728479228	1.013536318	0.780921425	1.184882109	0.812075205	1.164632152	0.692133151	1.082074634	0.734190755	1.087266931	0.719133094	1.117901481	0.770536832	1.05663238	0.751844563	1.143862965	0.782479114	1.07324773	0.649037089	1.049882394	0.663575519	1.045209327	0.778844506	1.073766959	0.775209899	1.077401567
	0.811036746	1.140228357	0.785594492	1.091939998	0.721210013	1.073766959	0.730036917	1.022882452	0.778325277	1.099728443	0.813632894	1.133478371	0.696286989	1.108555347	0.738863822	1.377516317	0.714460027	1.157882166	0.749248415	1.062343907	0.761709927	1.149055262	0.758075319	1.165670611	0.657344763	0.99432482	0.657863993	0.963690269	0.75651763	1.033267045	0.772094521	1.122055319
	0.799613693	1.116343792	0.765863765	1.087266931	0.749248415	1.089343849	0.749248415	1.029113208	0.786632951	1.227978172	0.832325162	1.182285961	0.680710098	1.132959142	0.74094074	1.354670211	0.739383051	1.100766902	0.770017602	1.077920797	0.750806104	1.097651524	0.74094074	1.191632095	0.667210127	1.05715161	0.672402424	1.055074691	0.780402195	1.04157472	0.779363736	1.060266988
	0.806882909	1.089863079	0.779363736	1.050920854	0.730036917	1.097132295	0.739902281	1.086747701	0.780921425	1.172939826	0.816748272	1.190074406	0.689017773	1.11945917	0.736267673	1.173459056	0.745613807	1.12049763	0.785075262	1.079997715	0.736267673	1.092459227	0.785075262	1.176055204	0.660979371	1.037420882	0.66201783	1.001074805	0.764306076	1.037940112	0.781440655	1.105959199
	0.794421396	1.105959199	0.772094521	1.07220927	0.735748444	1.071170811	0.735748444	1.035343964	0.778844506	1.16670907	0.825575177	1.153209099	0.687979314	1.142824506	0.753921482	1.279381909	0.739902281	1.1199784	0.763267616	1.05663238	0.758594549	1.146978343	0.70978696	1.148536032	0.665133208	1.021843992	0.667729357	0.996401738	0.779363736	1.0254786	0.77261375	1.096093835
	0.801690612	1.118420711	0.783517573	1.096093835	0.723806161	1.108555347	0.724844621	0.948632609	0.796498315	1.128286075	0.818305961	1.131920682	0.687979314	1.130362993	0.733671525	1.395170126	0.720171553	1.164112922	0.792863707	1.065459285	0.746133037	1.130882223	0.81986365	1.116863022	0.660979371	1.091939998	0.659940912	1.00990171	0.762229157	1.034824734	0.77365221	1.142824506
	0.791306018	1.079478486	0.770536832	1.049882394	0.732113836	1.096093835	0.735748444	1.086228471	0.799094463	1.177093664	0.81986365	1.161516774	0.687979314	1.085190012	0.748729185	1.389977829	0.761190697	1.103363051	0.755479171	1.070651581	0.749767645	1.156324477	0.747690726	1.189035946	0.663575519	1.060266988	0.664613979	0.984978686	0.770536832	1.007824791	0.769498372	1.118420711
	0.810517516	1.100766902	0.778325277	1.110632266	0.752883023	1.061824677	0.732113836	0.959017202	0.800132923	1.195785932	0.821421339	1.18280519	0.687979314	1.080516945	0.734190755	1.301708785	0.720171553	1.053517002	0.763267616	1.076363108	0.764306076	1.150093721	0.770536832	1.141266817	0.654229385	1.013017088	0.671363964	1.079997715	0.754440712	1.037940112	0.771575291	1.106997658
	0.794940626	1.110632266	0.766902224	1.086747701	0.736267673	1.113228414	0.733152295	1.070132352	0.795459856	1.2144782	0.800132923	1.101286132	0.682267788	1.083113093	0.742498429	1.217074348	0.747171496	1.146459113	0.777286817	1.068055433	0.750806104	1.080516945	0.760671468	1.100247673	0.668248586	1.076882337	0.667729357	1.001074805	0.770017602	0.969401795	0.774690669	1.052478543
	0.82090211	1.121016859	0.779882966	1.051959313	0.74145997	1.048843935	0.72536385	1.022882452	0.777286817	1.236285846	0.817267502	1.180728272	0.682787017	1.076363108	0.735229214	1.272631923	0.735748444	1.063901596	0.794940626	1.053517002	0.771575291	1.139709128	0.700960056	1.144901424	0.655267845	1.033786275	0.665652438	1.034824734	0.777806047	1.039497801	0.769498372	1.130362993
	0.807921368	1.099209213	0.759633008	1.062343907	0.737306133	1.108555347	0.737306133	1.014574777	0.80428676	1.208766674	0.816748272	1.128805304	0.696286989	1.064940055	0.723806161	1.420612379	0.729517688	1.100766902	0.751844563	1.089863079	0.759113779	1.124132237	0.778844506	1.162555233	0.659421682	1.043651638	0.66201783	1.007824791	0.782479114	1.048324705	0.797536774	1.07220927
	0.807921368	1.140747587	0.777806047	1.076363108	0.747171496	1.068055433	0.752883023	1.021324763	0.799613693	1.212401281	0.81986365	1.168785989	0.691094692	1.089343849	0.72640231	1.315208756	0.724325391	1.146459113	0.774171439	1.086747701	0.762748386	1.106997658	0.762229157	1.243035832	0.664094749	1.055593921	0.654748615	1.030670897	0.767421454	1.034305504	0.772094521	1.134516831
	0.785594492	1.110113036	0.775209899	1.054555462	0.727440769	1.050401624	0.733671525	0.960055661	0.794421396	1.174497515	0.825055947	1.191112865	0.689017773	1.096093835	0.721210013	1.311054919	0.710825419	1.2144782	0.784556033	1.074805419	0.764825305	1.162036003	0.766382994	1.157362936	0.653190926	1.075843878	0.672921653	0.957978743	0.777286817	1.038459342	0.782479114	1.097132295
	0.807402138	1.142824506	0.759113779	1.067536203	0.730036917	1.096613065	0.732633066	1.083113093	0.791825248	1.048843935	0.814671354	1.157362936	0.689537003	1.086747701	0.724844621	1.210324363	0.739383051	1.134516831	0.784036803	1.045728557	0.762229157	1.171901367	0.822979028	1.154766788	0.656825534	1.023401681	0.677075491	1.017690155	0.765863765	1.052478543	0.763267616	1.086228471
	0.812594435	1.124651467	0.77261375	1.097132295	0.734709984	1.079997715	0.755998401	1.022363222	0.780402195	1.249785818	0.817786732	1.117901481	0.704075434	1.05767084	0.72588308	1.366093264	0.730036917	1.076363108	0.752363793	1.081036175	0.751325334	1.105439969	0.751844563	1.065459285	0.664094749	1.084670782	0.665133208	0.998478657	0.766902224	1.003151724	0.767421454	1.097132295
	0.815190583	1.13607452	0.781440655	1.065459285	0.721729242	1.099728443	0.730556147	0.936690326	0.787671411	1.156843707	0.806882909	1.164632152	0.697325448	1.070132352	0.728998458	1.412823934	0.734190755	1.121536089	0.78819064	1.063382366	0.763267616	1.160478314	0.786113722	1.220708956	0.665133208	1.063901596	0.657344763	1.034824734	0.772094521	1.060266988	0.775209899	1.063382366
	0.808959827	1.118420711	0.770536832	1.121016859	0.734190755	1.006267102	0.7419792	0.992247901	0.792344478	1.207208985	0.815190583	1.179170583	0.703036974	1.074805419	0.719133094	1.180728272	0.753402252	1.130882223	0.778325277	1.04157472	0.749248415	1.172939826	0.708748501	1.157362936	0.655787074	1.062863136	0.663575519	1.04157472	0.787152181	1.019247844	0.766382994	1.133478371
	0.812075205	1.112709185	0.767421454	1.066497744	0.723806161	1.142305276	0.711863879	1.079997715	0.784556033	1.179170583	0.821940569	1.187478257	0.688498544	1.092459227	0.726921539	1.415939312	0.761190697	1.144382195	0.777286817	1.076882337	0.759113779	1.195785932	0.768459913	1.109593807	0.669287046	1.078440026	0.66253706	0.961094121	0.771056061	1.015094007	0.769498372	1.123613008
	0.828690555		0.778325277		0.737306133		0.736267673		0.789748329		0.809479057		0.6947293		0.735229214		0.74145997		0.77261375		0.763786846		0.790786789		0.665133208		0.664613979		0.751844563		0.75755609
	0.80532522		0.752363793		0.724325391		0.733152295		0.786113722		0.824536717		0.701479285		0.735229214		0.742498429		0.774171439		0.758075319		0.772094521		0.655787074		0.66305629		0.745094578		0.783517573
	0.814671354		0.768459913		0.745613807		0.733671525		0.7892291		0.81986365		0.684344706		0.730036917		0.746652267		0.770536832		0.765344535		0.744575348		0.66201783		0.665133208		0.775209899		0.764825305
	0.808440598		0.766902224		0.722248472		0.735229214		0.787671411		0.822459799		0.692652381		0.720690783		0.735748444		0.770536832		0.745094578		0.776767588		0.656825534		0.664613979		0.764306076		0.764306076
	0.82038288		0.766382994		0.735229214		0.72536385		0.787152181		0.828171325		0.693171611		0.722248472		0.767421454		0.75703686		0.765344535		0.693171611		0.651114007		0.672402424		0.772094521		0.766902224
	0.795979085		0.764306076		0.731075377		0.735748444		0.799094463		0.803248301		0.692652381		0.735748444		0.755998401		0.765863765		0.749767645		0.822459799		0.660460141		0.665652438		0.77261375		0.761190697
	0.812075205		0.761709927		0.739383051		0.750286874		0.781440655		0.824536717		0.691613922		0.727440769		0.734709984		0.754959941		0.747171496		0.695248529		0.658383223		0.66253706		0.777806047		0.763786846
	0.805844449		0.774171439		0.748729185		0.722248472		0.799613693		0.806363679		0.692652381		0.728998458		0.759113779		0.760152238		0.750806104		0.813632894		0.66201783		0.672921653		0.767421454		0.763786846
	0.816229043		0.771575291		0.721729242		0.721210013		0.786113722		0.814671354		0.698363907		0.740421511		0.743536889		0.747690726		0.737825362		0.737825362		0.657863993		0.66201783		0.793902167		0.777806047
	0.795459856		0.765863765		0.740421511		0.735229214		0.783517573		0.825055947		0.701998515		0.72536385		0.747171496		0.771056061		0.751325334		0.750806104		0.669287046		0.665652438		0.779363736		0.77313298
	0.800132923		0.771575291		0.731075377		0.721729242		0.787152181		0.826094406		0.696286989		0.745613807		0.752363793		0.786632951		0.769498372		0.772094521		0.660979371		0.665133208		0.764306076		0.761190697
	0.808959827		0.771056061		0.713940797		0.752883023		0.786113722		0.818305961		0.693171611		0.727959999		0.7419792		0.77365221		0.747171496		0.711344649		0.660460141		0.66201783		0.772094521		0.771056061
	0.798575234		0.775209899		0.74145997		0.758075319		0.790786789		0.821940569		0.701479285		0.733671525		0.738344592		0.766902224		0.747690726		0.751325334		0.666171668		0.668767816		0.765344535		0.77365221
	0.815190583		0.77365221		0.734190755		0.712902338		0.808959827		0.82090211		0.697325448		0.736267673		0.74094074		0.7419792		0.746133037		0.806882909		0.66305629		0.666171668		0.753402252		0.771575291
	0.803248301		0.784556033		0.722248472		0.719133094		0.790786789		0.825575177		0.706152352		0.727440769		0.736786903		0.764825305		0.72588308		0.713421568		0.66253706		0.668248586		0.768979143		0.785075262
	0.809479057		0.763786846		0.717056175		0.726921539		0.795979085		0.822979028		0.701479285		0.728479228		0.739383051		0.780402195		0.752363793		0.753921482		0.667729357		0.667729357		0.758075319		0.760152238
	0.800132923		0.760671468		0.726921539		0.734709984		0.794940626		0.811036746		0.700440826		0.736786903		0.751844563		0.75755609		0.745094578		0.746133037		0.670325505		0.676037031		0.767940683		0.775729128
	0.807921368		0.77261375		0.721210013		0.7419792		0.799613693		0.812075205		0.692652381		0.7419792		0.753402252		0.784556033		0.752883023		0.750806104		0.665133208		0.669806275		0.769498372		0.770536832
	0.802209841		0.778325277		0.720690783		0.748729185		0.809479057		0.818305961		0.6947293		0.743536889		0.733152295		0.776248358		0.74145997		0.818305961		0.669806275		0.654748615		0.766902224		0.767421454
	0.805844449		0.769498372		0.728479228		0.730036917		0.784036803		0.817786732		0.689537003		0.74145997		0.75703686		0.762229157		0.754440712		0.744056118		0.669806275		0.669287046		0.770017602		0.761190697
	0.80480599		0.768459913		0.720171553		0.736267673		0.810517516		0.814152124		0.708229271		0.730036917		0.732113836		0.776248358		0.742498429		0.723806161		0.665652438		0.663575519		0.768979143		0.762748386
	0.80376753		0.776248358		0.716536946		0.729517688		0.791306018		0.808959827		0.704594663		0.735229214		0.75651763		0.781959884		0.758075319		0.696286989		0.654748615		0.668767816		0.766902224		0.779363736
	0.794421396		0.776248358		0.726921539		0.731594606		0.78870987		0.817267502		0.704594663		0.731594606		0.749248415		0.787671411		0.732633066		0.762748386		0.657344763		0.670325505		0.777286817		0.768459913
	0.805844449		0.776767588		0.731594606		0.746133037		0.787671411		0.828690555		0.693171611		0.7419792		0.732113836		0.780402195		0.766382994		0.808959827		0.664613979		0.666171668		0.77365221		0.766382994
	0.811555976		0.787671411		0.718094635		0.737306133		0.798575234		0.815190583		0.699921596		0.74094074		0.747171496		0.771575291		0.755479171		0.763786846		0.668767816		0.670844735		0.751325334		0.771056061
	0.801690612		0.764825305		0.711344649		0.755998401		0.816748272		0.822979028		0.703036974		0.732113836		0.724325391		0.774690669		0.760671468		0.731075377		0.658902452		0.672402424		0.776767588		0.77365221
	0.800652152		0.772094521		0.717056175		0.716536946		0.784556033		0.823498258		0.717056175		0.732633066		0.74145997		0.768979143		0.765344535		0.761709927		0.665652438		0.66201783		0.758075319		0.768459913
	0.781959884		0.779882966		0.726921539		0.739383051		0.774171439		0.815709813		0.701479285		0.722767702		0.748209956		0.764825305		0.75703686		0.690575462		0.659940912		0.663575519		0.768459913		0.758594549
	0.82090211		0.762748386		0.712902338		0.731075377		0.783517573		0.834402081		0.708229271		0.738863822		0.711863879		0.777806047		0.749767645		0.750806104		0.660979371		0.66253706		0.768979143		0.777286817
	0.801690612		0.775209899		0.724325391		0.743536889		0.799613693		0.813632894		0.696806218		0.731594606		0.752363793		0.765863765		0.77313298		0.72536385		0.664613979		0.664613979		0.770536832		0.776248358
	0.813632894		0.771575291		0.727959999		0.740421511		0.797017545		0.813113665		0.703036974		0.727959999		0.754959941		0.770017602		0.754959941		0.809479057		0.652152467		0.66201783		0.772094521		0.75651763
	0.82038288		0.762748386		0.720690783		0.743017659		0.794940626		0.825055947		0.701479285		0.738344592		0.731075377		0.766382994		0.763786846		0.701479285		0.658902452		0.657344763		0.758594549		0.792344478
	0.814152124		0.768459913		0.732113836		0.738344592		0.797536774		0.823498258		0.697325448		0.736267673		0.75755609		0.760671468		0.768979143		0.764825305		0.656825534		0.665133208		0.764306076		0.751325334
	0.800652152		0.765344535		0.751844563		0.734190755		0.781440655		0.814671354		0.700960056		0.727440769		0.74094074		0.779363736		0.761709927		0.72536385		0.654748615		0.666690897		0.755479171		0.7892291
	0.814671354		0.778325277		0.711863879		0.721210013		0.775729128		0.822979028		0.69421007		0.727959999		0.751325334		0.777806047		0.763267616		0.760152238		0.663575519		0.666690897		0.758075319		0.767940683
	0.807921368		0.764306076		0.749248415		0.733671525		0.795459856		0.826613636		0.698363907		0.733671525		0.745094578		0.749767645		0.764825305		0.812594435		0.656306304		0.667210127		0.767421454		0.759113779
	0.794421396		0.77313298		0.704594663		0.739383051		0.792344478		0.817786732		0.689537003		0.735748444		0.755479171		0.795459856		0.764306076		0.716017716		0.656825534		0.660460141		0.77261375		0.778325277
	0.818305961		0.771056061		0.721210013		0.737306133		0.799094463		0.821421339		0.692652381		0.730556147		0.736267673		0.770536832		0.752363793		0.826613636		0.651114007		0.666690897		0.761190697		0.762748386
	0.813632894		0.765863765		0.720171553		0.730036917		0.793902167		0.817267502		0.686940855		0.740421511		0.750286874		0.768979143		0.758594549		0.739902281		0.660979371		0.664613979		0.770536832		0.751325334
	0.790786789		0.762748386		0.724844621		0.730556147		0.774171439		0.80428676		0.691613922		0.739383051		0.716017716		0.774690669		0.767421454		0.730556147		0.657344763		0.664613979		0.771575291		0.768459913
	0.78819064		0.772094521		0.712383108		0.738863822		0.792344478		0.813632894		0.682787017		0.734709984		0.75755609		0.754959941		0.753921482		0.825575177		0.658902452		0.668248586		0.758075319		0.787152181
	0.807402138		0.774171439		0.719652324		0.743536889		0.781440655		0.81986365		0.683306247		0.736786903		0.752363793		0.790786789		0.761190697		0.731594606		0.659421682		0.666690897		0.759113779		0.765344535
	0.811036746		0.778844506		0.719652324		0.743017659		0.781440655		0.818305961		0.684344706		0.747171496		0.716536946		0.765344535		0.767940683		0.762748386		0.658902452		0.656306304		0.775209899		0.77365221
	0.811555976		0.779882966		0.716536946		0.744575348		0.782998344		0.812075205		0.706671582		0.734709984		0.742498429		0.763267616		0.755998401		0.793902167		0.656306304		0.67759472		0.77313298		0.782479114
	0.795979085		0.770536832		0.70926773		0.746652267		0.809479057		0.810517516		0.703036974		0.735748444		0.75755609		0.758594549		0.763267616		0.692133151		0.667729357		0.669287046		0.779882966		0.766902224
	0.815190583		0.771056061		0.711863879		0.749767645		0.799613693		0.813113665		0.705633123		0.738863822		0.738344592		0.774171439		0.768979143		0.811555976		0.665652438		0.667210127		0.755998401		0.767940683
	0.822979028		0.746652267		0.714460027		0.7419792		0.801171382		0.811555976		0.704075434		0.735229214		0.747690726		0.780402195		0.778325277		0.753921482		0.669806275		0.660979371		0.75703686		0.763786846
	0.798056004		0.758594549		0.731594606		0.750806104		0.80428676		0.817786732		0.69421007		0.738863822		0.745613807		0.774690669		0.776248358		0.763786846		0.671363964		0.671363964		0.763786846		0.780921425
	0.807402138		0.772094521		0.739902281		0.728479228		0.758594549		0.816229043		0.697325448		0.732113836		0.759633008		0.768459913		0.764825305		0.765863765		0.663575519		0.653190926		0.7419792		0.792344478
	0.784556033		0.762229157		0.724844621		0.737306133		0.781959884		0.82090211		0.699402367		0.731594606		0.739902281		0.758075319		0.765344535		0.75755609		0.659940912		0.660460141		0.762748386		0.74145997
	0.811555976		0.77365221		0.706671582		0.724844621		0.793382937		0.82038288		0.702517745		0.739383051		0.720690783		0.77365221		0.755998401		0.762748386		0.654748615		0.657863993		0.770536832		0.786113722
	0.78819064		0.764825305		0.732113836		0.74094074		0.780921425		0.815709813		0.699402367		0.730556147		0.706671582		0.762229157		0.748729185		0.752883023		0.660979371		0.664094749		0.775729128		0.77313298
	0.823498258		0.778325277		0.727440769		0.747171496		0.7892291		0.809479057		0.698883137		0.735748444		0.754959941		0.739383051		0.754440712		0.733152295		0.672921653		0.666171668		0.762229157		0.768979143
	0.780402195		0.764825305		0.728998458		0.746133037		0.782998344		0.818305961		0.699402367		0.729517688		0.712383108		0.779882966		0.749248415		0.815190583		0.66201783		0.66305629		0.787152181		0.775729128
	0.806363679		0.768459913		0.732633066		0.738863822		0.794940626		0.830248244		0.696286989		0.737825362		0.752363793		0.762748386		0.766382994		0.713940797		0.672921653		0.657344763		0.77365221		0.774171439
	0.803248301		0.751844563		0.733671525		0.721729242		0.784556033		0.810517516		0.698883137		0.723286932		0.733152295		0.768459913		0.766382994		0.831286703		0.671363964		0.663575519		0.754440712		0.775209899
	0.827132866		0.783517573		0.727440769		0.745613807		0.782479114		0.824536717		0.708229271		0.727440769		0.752363793		0.774171439		0.774171439		0.747690726		0.670844735		0.668767816		0.765344535		0.758594549
	0.811555976		0.77261375		0.730556147		0.727959999		0.790267559		0.821940569		0.69369084		0.728998458		0.733152295		0.779882966		0.764825305		0.765863765		0.674998572		0.672921653		0.767940683		0.795459856
	0.802209841		0.779363736		0.743017659		0.730556147		0.795459856		0.823498258		0.692133151		0.726921539		0.738344592		0.766382994		0.769498372		0.686421625		0.665652438		0.665133208		0.760152238		0.765863765
	0.811555976		0.772094521		0.733152295		0.72588308		0.789748329		0.81986365		0.695248529		0.735748444		0.733671525		0.771056061		0.768979143		0.836998229		0.665133208		0.657863993		0.767940683		0.797017545
	0.806363679		0.782998344		0.719652324		0.742498429		0.790267559		0.833363622		0.693171611		0.72640231		0.744056118		0.768979143		0.766902224		0.760152238		0.664094749		0.66253706		0.781440655		0.762748386
	0.798575234		0.771056061		0.716536946		0.746133037		0.781440655		0.82090211		0.699921596		0.730036917		0.733152295		0.78819064		0.761190697		0.779363736		0.672921653		0.656825534		0.742498429		0.802209841
	0.805844449		0.784036803		0.724844621		0.736267673		0.775729128		0.817786732		0.700960056		0.733671525		0.737825362		0.771575291		0.777806047		0.764825305		0.667729357		0.660979371		0.777806047		0.742498429
	0.806882909		0.762229157		0.720171553		0.711863879		0.789748329		0.815190583		0.695248529		0.739902281		0.734190755		0.763267616		0.777286817		0.766382994		0.666690897		0.669287046		0.754440712		0.781440655
	0.801171382		0.765344535		0.712902338		0.743017659		0.787152181		0.813632894		0.700960056		0.730556147		0.745613807		0.771056061		0.775209899		0.744056118		0.66305629		0.66305629		0.765344535		0.786632951
	0.807402138		0.775209899		0.717056175		0.730036917		0.775729128		0.824536717		0.697844678		0.731075377		0.735229214		0.767421454		0.767940683		0.78870987		0.669287046		0.665133208		0.771056061		0.776767588
	0.792344478		0.761190697		0.728479228		0.7419792		0.774171439		0.816748272		0.705633123		0.731594606		0.745613807		0.742498429		0.755998401		0.695248529		0.66253706		0.651114007		0.780921425		0.803248301
	0.809479057		0.762748386		0.728479228		0.734709984		0.784036803		0.812075205		0.706152352		0.738863822		0.747171496		0.785594492		0.771575291		0.799613693		0.66253706		0.664613979		0.769498372		0.766382994
	0.803248301		0.771575291		0.723806161		0.733671525		0.787152181		0.819344421		0.703036974		0.732113836		0.704075434		0.751325334		0.749248415		0.712383108		0.664094749		0.663575519		0.759113779		0.785594492
	0.791306018		0.781440655		0.733152295		0.742498429		0.808440598		0.821940569		0.703556204		0.731075377		0.752883023		0.777286817		0.758075319		0.802729071		0.669287046		0.661498601		0.768459913		0.776248358
	0.811555976		0.777806047		0.714460027		0.736786903		0.792344478		0.81986365		0.703036974		0.734190755		0.720690783		0.760152238		0.74145997		0.781959884		0.657863993		0.665652438		0.765344535		0.782998344
	0.808440598		0.766382994		0.731594606		0.743017659		0.795979085		0.818305961		0.700440826		0.736786903		0.759113779		0.772094521		0.761709927		0.781959884		0.657863993		0.657863993		0.772094521		0.764825305
	0.794940626		0.779363736		0.715498486		0.752363793		0.792344478		0.813113665		0.699402367		0.738863822		0.72588308		0.780921425		0.765344535		0.771575291		0.663575519		0.658902452		0.769498372		0.764825305
	0.839594378		0.767940683		0.727440769		0.74094074		0.791306018		0.805844449		0.706671582		0.723286932		0.755479171		0.767940683		0.752883023		0.755998401		0.656825534		0.665133208		0.772094521		0.764306076
	0.799613693		0.776248358		0.72588308		0.724325391		0.792344478		0.825575177		0.697325448		0.733671525		0.723286932		0.75651763		0.763267616		0.733152295		0.66201783		0.660460141		0.760671468		0.77365221
	0.80376753		0.789748329		0.730556147		0.74094074		0.779882966		0.821421339		0.686940855		0.735229214		0.735748444		0.759633008		0.758594549		0.753921482		0.665133208		0.670844735		0.778325277		0.782998344
	0.808959827		0.785594492		0.713421568		0.734709984		0.798056004		0.818825191		0.708748501		0.730036917		0.736267673		0.770017602		0.774171439		0.77313298		0.656825534		0.657863993		0.763267616		0.755998401
	0.799613693		0.758594549		0.728479228		0.729517688		0.7892291		0.808959827		0.70926773		0.717056175		0.738863822		0.774690669		0.758594549		0.800652152		0.665133208		0.659940912		0.764306076		0.776248358
	0.812594435		0.77365221		0.724844621		0.750806104		0.787152181		0.82090211		0.714979257		0.732113836		0.731075377		0.782479114		0.768979143		0.77313298		0.663575519		0.660979371		0.770536832		0.762748386
	0.796498315		0.768979143		0.727959999		0.727440769		0.779363736		0.818825191		0.697325448		0.726921539		0.754440712		0.775209899		0.750806104		0.751325334		0.660460141		0.66201783		0.781959884		0.779363736
	0.807402138		0.776248358		0.724325391		0.74094074		0.791306018		0.812594435		0.707710041		0.729517688		0.739383051		0.778844506		0.745613807		0.759633008		0.668248586		0.653710156		0.768979143		0.776248358
	0.806882909		0.785075262		0.731594606		0.736267673		0.798056004		0.811555976		0.70978696		0.72640231		0.751325334		0.759633008		0.751325334		0.722248472		0.663575519		0.66253706		0.762229157		0.778325277
	0.798575234		0.77261375		0.726921539		0.742498429		0.787152181		0.808959827		0.704594663		0.729517688		0.736267673		0.767421454		0.760671468		0.789748329		0.658383223		0.651114007		0.763267616		0.760152238
	0.809998287		0.764825305		0.736267673		0.721729242		0.779363736		0.811036746		0.703556204		0.731594606		0.704075434		0.759633008		0.759633008		0.727440769		0.669287046		0.667210127		0.784036803		0.755479171
	0.795979085		0.782998344		0.72640231		0.72640231		0.769498372		0.816229043		0.701998515		0.727959999		0.753402252		0.764825305		0.774171439		0.813113665		0.651633237		0.673960113		0.765863765		0.771056061
	0.814671354		0.772094521		0.732113836		0.739383051		0.790786789		0.811036746		0.698883137		0.720690783		0.731594606		0.753402252		0.767940683		0.727440769		0.659421682		0.659940912		0.77313298		0.777286817
	0.80532522		0.77365221		0.733671525		0.738863822		0.786113722		0.813113665		0.690056233		0.723286932		0.739383051		0.783517573		0.767940683		0.799613693		0.666690897		0.658383223		0.753921482		0.764825305
	0.816748272		0.780921425		0.731075377		0.763786846		0.770017602		0.815190583		0.690056233		0.731594606		0.735229214		0.771056061		0.767940683		0.785075262		0.666690897		0.667210127		0.770017602		0.777286817
	0.794940626		0.779882966		0.720690783		0.744575348		0.801690612		0.826094406		0.699402367		0.737306133		0.755998401		0.755998401		0.743536889		0.700960056		0.660460141		0.660460141		0.780921425		0.785075262
	0.815709813		0.776248358		0.72588308		0.732633066		0.776248358		0.822979028		0.696286989		0.72588308		0.74145997		0.77261375		0.764306076		0.843228985		0.650594778		0.663575519		0.766902224		0.772094521
	0.814152124		0.774171439		0.728998458		0.740421511		0.794940626		0.81986365		0.702517745		0.732633066		0.707190812		0.77261375		0.764825305		0.753402252		0.653190926		0.663575519		0.753921482		0.768459913
	0.791306018		0.792863707		0.723286932		0.736267673		0.808440598		0.82090211		0.699921596		0.731075377		0.727440769		0.761190697		0.77313298		0.697844678		0.649037089		0.658902452		0.783517573		0.762748386
	0.80532522		0.766902224		0.730556147		0.730036917		0.798056004		0.814671354		0.703556204		0.731075377		0.728479228		0.749767645		0.754440712		0.7419792		0.657863993		0.676556261		0.763267616		0.781440655
	0.791825248		0.784036803		0.735229214		0.750806104		0.785594492		0.825055947		0.701998515		0.723286932		0.749767645		0.778844506		0.764825305		0.816229043		0.659940912		0.668767816		0.779882966		0.767940683
	0.80480599		0.779882966		0.727959999		0.728998458		0.799094463		0.832844392		0.698883137		0.72536385		0.755998401		0.772094521		0.759113779		0.764825305		0.658902452		0.659421682		0.760152238		0.747171496
	0.824017488		0.776767588		0.722248472		0.746652267		0.80428676		0.819344421		0.719133094		0.739902281		0.739383051		0.767421454		0.75755609		0.7419792		0.652671696		0.66305629		0.774690669		0.769498372
	0.800652152		0.775729128		0.731594606		0.749248415		0.789748329		0.821421339		0.706152352		0.735748444		0.733152295		0.766382994		0.768459913		0.809998287		0.644883251		0.669806275		0.778844506		0.77313298
[truncated: 447 more rows]
