# Supplementary material for: Multifractality in stride-to-stride variations reveals that walking involves more movement tuning and adjusting than running
Source: Front Netw Physiol. 2023 Oct 19;3:1294545. doi: 10.3389/fnetp.2023.1294545 (PMC10621042; doi:10.3389/fnetp.2023.1294545)
Supplement: Supplementary file 2 [file DataSheet2.CSV]

Participant ID	Surface	Locomotion mode	SD	alpha-DFA	W	W_Asym
P1	Overground	Running	0.012935743	0.827	0.168883761	0.018701751
P1	Overground	Walking	0.024234	0.713	0.239688947	-0.036083305
P1	Treadmill	Running	0.014109365	0.848	0.270823597	-0.013370913
P1	Treadmill	Walking	0.024108	0.719	0.263862373	-0.076421799
P2	Overground	Running	0.010192954	0.884	0.300237098	-0.040809239
P2	Overground	Walking	0.029539	0.702	0.387579448	-0.095620286
P2	Treadmill	Running	0.011329054	0.791	0.229663378	-0.027054656
P2	Treadmill	Walking	0.04365	0.514	0.28598295	-0.122103907
P3	Overground	Running	0.010399338	0.8	0.185734368	0.097725053
P3	Overground	Walking	0.052947148	0.708	0.631412464	-0.341253086
P3	Treadmill	Running	0.008627522	0.975	0.178775583	-0.045553005
P3	Treadmill	Walking	0.041542709	0.518	0.543141134	-0.21606341
P4	Overground	Running	0.00968337	0.745	0.328033721	0.201232555
P4	Overground	Walking	0.030531379	0.707	0.620786921	-0.178418747
P4	Treadmill	Running	0.01033633	1.074	0.312099056	0.044151915
P4	Treadmill	Walking	0.073430492	0.711	0.298910215	0.054007415
P5	Overground	Running	0.015255051	0.827	0.262423514	0.012792728
P5	Overground	Walking	0.036640643	0.582	0.555422993	-0.161267059
P5	Treadmill	Running	0.010993252	0.692	0.31967291	-0.10808001
P5	Treadmill	Walking	0.020511691	0.593	0.39175112	-0.002214741
P6	Overground	Running	0.013619888	1.045	0.345586881	0.090463825
P6	Overground	Walking	0.037438237	1.053	0.312387738	0.203774308
P6	Treadmill	Running	0.035678908	0.611	0.171300998	-0.03106844
P6	Treadmill	Walking	0.046533704	0.757	0.337347858	-0.178022332
P7	Overground	Running	0.011272395	0.8	0.227820724	-0.095053082
P7	Overground	Walking	0.039923196	0.712	0.199075403	0.009359191
P7	Treadmill	Running	0.006185498	0.819	0.215245327	-0.010015696
P7	Treadmill	Walking	0.026174276	0.469	0.221960222	-0.007591254
P8	Overground	Running	0.010369239	0.765	0.210690839	-0.001223086
P8	Overground	Walking	0.029954999	0.784	0.635777768	-0.383977437
P8	Treadmill	Running	0.013605838	0.817	0.29206362	0.020646338
P8	Treadmill	Walking	0.031637738	0.573	0.209726	0.05259274
